# Supplementary material for: Variable temperature studies of tetra­pyridine­silver(I) hexa­fluoro­phosphate and tetra­pyridine­silver(I) hexa­fluoro­anti­monate
Source: Acta Crystallogr E Crystallogr Commun. 2024 Nov 28;80(Pt 12):1326–30. doi: 10.1107/S2056989024006972 (PMC11789188; doi:10.1107/S2056989024006972)
Supplement: Supplementary file 1 [file e-80-01326-sup1.cif]

##############################################################################
#                                                                            #
# This CIF contains the data in a paper accepted for publication in          #
# Acta Crystallographica Section E. It conforms to the requirements of       #
# Notes for Authors for Acta Crystallographica Section E, and has been       #
# peer reviewed under the auspices of the IUCr Commission on Journals.       #
#                                                                            #
# Full details of the Crystallographic Information File format               #
# are given in the paper "The Crystallographic Information File (CIF):       #
# a New Standard Archive File for Crystallography" by S. R. Hall, F. H.      #
# Allen and I. D. Brown [Acta Cryst. (1991), A47, 655-685].                  #
#                                                                            #
# The current version of the core CIF dictionary is obtainable from          #
# ftp://ftp.iucr.org/pub/cif_core.dic.                                       #
#                                                                            #
# Software is freely available for graphical display of the structure(s)     #
# in this CIF. For information consult the CIF software page                 #
# http://www.iucr.org/resources/cif/software.                                #
#                                                                            #
# This file may be used for bona fide research purposes within the           #
# scientific community so long as proper attribution is given to the journal # 
# article from which it was obtained.                                        #
#                                                                            #
##############################################################################
data_I-300K
_audit_creation_method     'CRYSTALS_build_8202 '
_chemical_name_systematic
;
Tetrapyridinesilver(I) hexafluorophosphate
;
_chemical_formula_moiety     'C20 H20 Ag N4 +, F6 P -'
_chemical_formula_sum     'C20 H20 Ag F6 N4 P'
_chemical_formula_iupac     '[Ag (C5 H5 N)4] (P F6)'
_chemical_formula_weight     569.24
_chemical_melting_point     'not measured'
_chemical_compound_source     .
_chemical_absolute_configuration     ad
_symmetry_cell_setting     tetragonal
_symmetry_space_group_name_H-M     'I -4 '
_symmetry_space_group_name_Hall     'I -4'
loop_
    _symmetry_equiv_pos_as_xyz
    'x,y,z'
    'x+1/2,y+1/2,z+1/2'
    'y,-x,-z'
    'y+1/2,-x+1/2,-z+1/2'
    '-x,-y,z'
    '-x+1/2,-y+1/2,z+1/2'
    '-y,x,-z'
    '-y+1/2,x+1/2,-z+1/2'
_cell_length_a     13.2831(3)
_cell_length_b     13.2831(3)
_cell_length_c     6.6894(7)
_cell_angle_alpha     90
_cell_angle_beta     90
_cell_angle_gamma     90
_cell_volume     1180.28(13)
_cell_formula_units_Z     2
_cell_measurement_reflns_used     3328
_cell_measurement_theta_min     4.67
_cell_measurement_theta_max     73.01
_cell_measurement_temperature     300
_exptl_crystal_description     'needle'
_exptl_crystal_colour     'clear_pale_colourless'
_exptl_crystal_size_max     0.23
_exptl_crystal_size_mid     0.06
_exptl_crystal_size_min     0.05
_exptl_crystal_density_diffrn     1.602
_exptl_crystal_density_meas     ?
_exptl_crystal_density_method     'not measured'
_exptl_crystal_F_000     568
loop_
    _exptl_crystal_face_index_h
    _exptl_crystal_face_index_k
    _exptl_crystal_face_index_l
    _exptl_crystal_face_perp_dist
    1 0 0 0.0300
    -1 0 0 0.0300
    0 1 0 0.0300
    0 -1 0 0.0400
    0 0 1 0.1100
    0 0 -1 0.1200
    -2 1 -2 0.0900
    -6 2 3 0.0900
    -2 -5 3 0.0800
    1 1 0 0.0300
    -1 -1 0 0.0400
    1 -1 0 0.0400
    -1 1 0 0.0300
    -2 1 0 0.0400
_exptl_absorpt_coefficient_mu     8.061
_exptl_absorpt_correction_type     gaussian
_exptl_absorpt_process_details
;
(CrysAlisPro; Rigaku OD, 2022)
;
_exptl_absorpt_correction_T_min     0.499
_exptl_absorpt_correction_T_max     1.000
_diffrn_ambient_temperature     300
_diffrn_radiation_type     'Cu K\a'
_diffrn_radiation_wavelength     1.54184
_diffrn_radiation_monochromator     'focussing mirrors'
_diffrn_measurement_device_type     'Oxford Diffraction SuperNova A'
_diffrn_measurement_device     'Area'
_diffrn_measurement_method     \w
_diffrn_reflns_number     12427
_diffrn_reflns_av_R_equivalents     0.044
_diffrn_reflns_av_unetI/netI     0.065
_diffrn_reflns_theta_min     4.708
_diffrn_reflns_theta_max     76.029
_diffrn_reflns_theta_full     76.029
_diffrn_measured_fraction_theta_max     1.000
_diffrn_measured_fraction_theta_full     1.000
_diffrn_reflns_limit_h_min     -15
_diffrn_reflns_limit_h_max     16
_diffrn_reflns_limit_k_min     -16
_diffrn_reflns_limit_k_max     16
_diffrn_reflns_limit_l_min     -8
_diffrn_reflns_limit_l_max     8
_diffrn_standards_number     0
_diffrn_standards_interval_count     .
_diffrn_standards_interval_time     .
_diffrn_standards_decay_%     .
_refine_special_details
;
?
  Reflections are selected by the following conditions :-
  Minimum value of SQRTW        is   0.00
  Minimum value of RATIO        is  -3.00
;
_reflns_number_total     1240
_reflns_number_gt     1154
_reflns_threshold_expression     I>2.0\s(I)
_refine_ls_structure_factor_coef     Fsqd
_refine_ls_matrix_type     full
_refine_ls_R_factor_all     0.0305
_refine_ls_R_factor_gt     0.0282
_refine_ls_wR_factor_all     0.0652
_refine_ls_wR_factor_gt     0.0627
_refine_ls_wR_factor_ref     0.0652
_refine_ls_goodness_of_fit_ref     0.8548
_refine_ls_number_reflns     1240
_refine_ls_number_parameters     73
_refine_ls_number_restraints     0
_refine_ls_hydrogen_treatment     constr
_refine_ls_weighting_scheme     calc
_refine_ls_weighting_details
;
 Method= Modified Sheldrick
 w=1/[\s^2^(F^2^) + ( 0.03P)^2^ + 1.19P]
 ,where P=(max(Fo^2^,0) + 2Fc^2^)/3
;
_atom_sites_solution_hydrogens     difmap
_atom_sites_solution_primary     other
_refine_ls_shift/su_max     0.0001152
_refine_ls_shift/su_mean     0.0000156
_refine_diff_density_max     0.15
_refine_diff_density_min     -0.30
_refine_ls_extinction_method     'None'
_refine_ls_abs_structure_details
;
Parsons <i>et al.</i> (2013),
469 Friedel Pairs
;
_refine_ls_abs_structure_Flack     -0.020(5)
loop_
    _atom_type_symbol
    _atom_type_scat_Cromer_Mann_a1
    _atom_type_scat_Cromer_Mann_a2
    _atom_type_scat_Cromer_Mann_a3
    _atom_type_scat_Cromer_Mann_a4
    _atom_type_scat_Cromer_Mann_b1
    _atom_type_scat_Cromer_Mann_b2
    _atom_type_scat_Cromer_Mann_b3
    _atom_type_scat_Cromer_Mann_b4
    _atom_type_scat_Cromer_Mann_c
    _atom_type_scat_dispersion_real
    _atom_type_scat_dispersion_imag
    _atom_type_scat_source
    C 2.3100 1.0200 1.5886 0.8650 20.8439 10.2075 0.5687 51.6512 0.2156 0.0181
                                                                          0.0091
      'International Tables Vol C 4.2.6.8 and 6.1.1.4'
    H 0.4930 0.3229 0.1402 0.0408 10.5109 26.1257 3.1424 57.7998 0.0030 0.0000
                                                                          0.0000
      'International Tables Vol C 4.2.6.8 and 6.1.1.4'
    Ag 19.2808 16.6885 4.8045 1.0463 0.6446 7.4726 24.6605 99.8156 5.1790 0.1306
 4.2820 'International Tables Vol C 4.2.6.8 and 6.1.1.4'
    F 3.5392 2.6412 1.5170 1.0243 10.2825 4.2944 0.2615 26.1476 0.2776 0.0727
                                                                          0.0534
     'International Tables Vol C 4.2.6.8 and 6.1.1.4'
    N 12.2126 3.1322 2.0125 1.1663 0.0057 9.8933 28.9975 0.5826 -11.5290 0.0311
0.0180 'International Tables Vol C 4.2.6.8 and 6.1.1.4'
    P 6.4345 4.1791 1.7800 1.4908 1.9067 27.1570 0.5260 68.1645 1.1149 0.2955
                                                                          0.4335
     'International Tables Vol C 4.2.6.8 and 6.1.1.4'
_computing_data_collection
;
CrysAlis PRO (Rigaku OD, 2022)
;
_computing_cell_refinement
;
CrysAlisPro (Rigaku OD, 2022)
;
_computing_data_reduction
;
CrysAlisPro (Rigaku OD, 2022)
;
_computing_structure_solution
;
Superflip (Palatinus & Chapuis, 2007)
;
_computing_structure_refinement
;
CRYSTALS (Betteridge <i>et al.</i>,  2003)
;
_computing_molecular_graphics
;
CAMERON (Watkin <i>et al.</i>,  1996)
;
_computing_publication_material
;
CRYSTALS (Betteridge <i>et al.</i>,  2003)
;
loop_
    _atom_site_type_symbol
    _atom_site_label
    _atom_site_fract_x
    _atom_site_fract_y
    _atom_site_fract_z
    _atom_site_U_iso_or_equiv
    _atom_site_adp_type
    _atom_site_occupancy
    _atom_site_disorder_assembly
    _atom_site_disorder_group
    Ag Ag1 0.5000 0.5000 0.5000 0.0932 Uani 1.0000 . .
    N N1 0.3770(2) 0.5809(2) 0.6871(5) 0.0789 Uani 1.0000 . .
    C C11 0.4011(3) 0.6450(3) 0.8296(7) 0.0917 Uani 1.0000 . .
    C C12 0.3323(4) 0.6830(3) 0.9585(8) 0.1104 Uani 1.0000 . .
    C C13 0.2339(4) 0.6548(4) 0.9433(8) 0.1110 Uani 1.0000 . .
    C C14 0.2075(3) 0.5911(3) 0.7940(8) 0.1002 Uani 1.0000 . .
    C C15 0.2804(3) 0.5557(3) 0.6692(7) 0.0875 Uani 1.0000 . .
    P P1 0.0000 0.5000 0.2500 0.0703 Uani 1.0000 . .
    F F1 -0.0213(2) 0.38358(17) 0.2493(5) 0.1276 Uani 1.0000 . .
    F F2 0.0000 0.5000 0.4827(7) 0.1263 Uani 1.0000 . .
    H H111 0.4693 0.6662 0.8390 0.1101 Uiso 1.0000 . .
    H H121 0.3514 0.7252 1.0625 0.1420 Uiso 1.0000 . .
    H H131 0.1855 0.6797 1.0331 0.1380 Uiso 1.0000 . .
    H H141 0.1398 0.5717 0.7759 0.1199 Uiso 1.0000 . .
    H H151 0.2620 0.5117 0.5652 0.1029 Uiso 1.0000 . .
loop_
    _atom_site_aniso_label
    _atom_site_aniso_U_11
    _atom_site_aniso_U_22
    _atom_site_aniso_U_33
    _atom_site_aniso_U_12
    _atom_site_aniso_U_13
    _atom_site_aniso_U_23
    Ag1 0.0809(2) 0.0809(2) 0.1176(4) 0.0000 0.0000 0.0000
    N1 0.0643(15) 0.0762(17) 0.096(2) -0.0041(12) 0.0023(14) -0.0071(15)
    C11 0.074(2) 0.090(2) 0.110(3) -0.0056(18) -0.008(2) -0.020(2)
    C12 0.117(3) 0.108(3) 0.106(4) 0.010(2) -0.003(3) -0.026(3)
    C13 0.107(3) 0.103(3) 0.122(4) 0.023(2) 0.028(3) 0.005(3)
    C14 0.068(2) 0.097(3) 0.135(4) -0.0037(19) 0.012(2) 0.011(3)
    C15 0.069(2) 0.082(2) 0.111(3) -0.0105(17) -0.0020(19) -0.009(2)
    P1 0.0686(5) 0.0686(5) 0.0738(10) 0.0000 0.0000 0.0000
    F1 0.152(2) 0.0723(14) 0.158(2) -0.0152(15) -0.001(2) -0.0115(15)
    F2 0.176(3) 0.132(3) 0.0702(18) 0.007(2) 0.0000 0.0000
loop_
    _geom_bond_atom_site_label_1
    _geom_bond_atom_site_label_2
    _geom_bond_site_symmetry_1
    _geom_bond_site_symmetry_2
    _geom_bond_distance
    _geom_bond_publ_flag
    Ag1 N1 . 3_566 2.322(3) yes
    Ag1 N1 . 5_665 2.322(3) yes
    Ag1 N1 . 7_656 2.322(3) yes
    Ag1 N1 . . 2.322(3) yes
    N1 C11 . . 1.318(5) yes
    N1 C15 . . 1.331(4) yes
    C11 C12 . . 1.354(6) yes
    C11 H111 . . 0.951 no
    C12 C13 . . 1.363(6) yes
    C12 H121 . . 0.929 no
    C13 C14 . . 1.356(6) yes
    C13 H131 . . 0.940 no
    C14 C15 . . 1.362(6) yes
    C14 H141 . . 0.944 no
    C15 H151 . . 0.940 no
    P1 F1 . 4_455 1.572(2) yes
    P1 F1 . 5_565 1.572(2) yes
    P1 F1 . 8_555 1.572(2) yes
    P1 F2 . 4_455 1.556(4) yes
    P1 F1 . . 1.572(2) yes
    P1 F2 . . 1.556(4) yes
loop_
    _geom_angle_atom_site_label_1
    _geom_angle_atom_site_label_2
    _geom_angle_atom_site_label_3
    _geom_angle_site_symmetry_1
    _geom_angle_site_symmetry_2
    _geom_angle_site_symmetry_3
    _geom_angle
    _geom_angle_publ_flag
    N1 Ag1 N1 3_566 . 5_665 106.90(8) yes
    N1 Ag1 N1 3_566 . 7_656 114.75(16) yes
    N1 Ag1 N1 5_665 . 7_656 106.90(8) yes
    N1 Ag1 N1 3_566 . . 106.90(8) yes
    N1 Ag1 N1 5_665 . . 114.75(16) yes
    N1 Ag1 N1 7_656 . . 106.90(8) yes
    Ag1 N1 C11 . . . 121.2(2) yes
    Ag1 N1 C15 . . . 120.9(3) yes
    C11 N1 C15 . . . 117.5(3) yes
    N1 C11 C12 . . . 122.5(4) yes
    N1 C11 H111 . . . 118.1 no
    C12 C11 H111 . . . 119.4 no
    C11 C12 C13 . . . 119.8(4) yes
    C11 C12 H121 . . . 121.2 no
    C13 C12 H121 . . . 118.9 no
    C12 C13 C14 . . . 118.3(4) yes
    C12 C13 H131 . . . 120.8 no
    C14 C13 H131 . . . 120.9 no
    C13 C14 C15 . . . 118.9(4) yes
    C13 C14 H141 . . . 120.8 no
    C15 C14 H141 . . . 120.3 no
    C14 C15 N1 . . . 122.9(4) yes
    C14 C15 H151 . . . 118.9 no
    N1 C15 H151 . . . 118.2 no
    F1 P1 F1 4_455 . 5_565 90.00 yes
    F1 P1 F1 4_455 . 8_555 179.7(2) yes
    F1 P1 F1 5_565 . 8_555 90.00 yes
    F1 P1 F2 4_455 . 4_455 90.16(12) yes
    F1 P1 F2 5_565 . 4_455 89.84(12) yes
    F1 P1 F2 8_555 . 4_455 90.16(12) yes
    F1 P1 F1 4_455 . . 90.00 yes
    F1 P1 F1 5_565 . . 179.7(2) yes
    F1 P1 F1 8_555 . . 90.00 yes
    F2 P1 F1 4_455 . . 89.84(12) yes
    F1 P1 F2 4_455 . . 89.84(12) yes
    F1 P1 F2 5_565 . . 90.16(12) yes
    F1 P1 F2 8_555 . . 89.84(12) yes
    F2 P1 F2 4_455 . . 179.99 yes
    F1 P1 F2 . . . 90.16(12) yes
_iucr_refine_instructions_details
;
#
# Punched on 24/04/24 at 16:49:47
#
#LIST     12
BLOCK SCALE X'S  U'S
RIDE C   (  11,X'S) H   ( 111,X'S)
RIDE C   (  12,X'S) H   ( 121,X'S)
RIDE C   (  13,X'S) H   ( 131,X'S)
RIDE C   (  14,X'S) H   ( 141,X'S)
RIDE C   (  15,X'S) H   ( 151,X'S)
END
#
# Punched on 24/04/24 at 16:49:47
#
#LIST     16
NO
REM   HREST   START (DO NOT REMOVE THIS LINE)
REM   HREST   END (DO NOT REMOVE THIS LINE)
END
;
data_I-100K
_audit_creation_method     'CRYSTALS_ver_build_8202 '
_chemical_name_systematic
;
Tetrapyridinesilver(I) hexafluorophosphate
;
_chemical_formula_moiety     'C20 H20 Ag N4 +, F6 P -'
_chemical_formula_sum     'C20 H20 Ag F6 N4 P'
_chemical_formula_iupac     '[Ag (C5 H5 N)4] (P F6)'
_chemical_formula_weight     569.23
_chemical_melting_point     'not measured'
_chemical_compound_source     .
_chemical_absolute_configuration     ad
_symmetry_cell_setting     tetragonal
_symmetry_space_group_name_H-M     'I -4 '
_symmetry_space_group_name_Hall     'I -4'
loop_
    _symmetry_equiv_pos_as_xyz
    'x,y,z'
    'x+1/2,y+1/2,z+1/2'
    'y,-x,-z'
    'y+1/2,-x+1/2,-z+1/2'
    '-x,-y,z'
    '-x+1/2,-y+1/2,z+1/2'
    '-y,x,-z'
    '-y+1/2,x+1/2,-z+1/2'
_cell_length_a     13.4408(2)
_cell_length_b     13.4408(2)
_cell_length_c     6.18510(10)
_cell_angle_alpha     90
_cell_angle_beta     90
_cell_angle_gamma     90
_cell_volume     1117.37(4)
_cell_formula_units_Z     2
_cell_measurement_reflns_used     8381
_cell_measurement_theta_min     4.59
_cell_measurement_theta_max     75.82
_cell_measurement_temperature     100
_exptl_crystal_description     'needle'
_exptl_crystal_colour     'clear_pale_colourless'
_exptl_crystal_size_max     0.23
_exptl_crystal_size_mid     0.06
_exptl_crystal_size_min     0.05
_exptl_crystal_density_diffrn     1.692
_exptl_crystal_density_meas     ?
_exptl_crystal_density_method     'not measured'
_exptl_crystal_F_000     567.998
loop_
    _exptl_crystal_face_index_h
    _exptl_crystal_face_index_k
    _exptl_crystal_face_index_l
    _exptl_crystal_face_perp_dist
    1 0 0 0.0200
    -1 0 0 0.0500
    0 1 0 0.0300
    0 -1 0 0.0400
    0 0 1 0.1100
    0 0 -1 0.1100
    -2 1 -2 0.1000
    -6 2 3 0.0900
    -2 -5 3 0.0800
    1 1 0 0.0200
    -1 -1 0 0.0500
    1 -1 0 0.0200
    -1 1 0 0.0500
    -2 1 0 0.0500
_exptl_absorpt_coefficient_mu     8.515
_exptl_absorpt_correction_type     gaussian
_exptl_absorpt_process_details
;
(CrysAlisPro; Rigaku OD, 2022)
;
_exptl_absorpt_correction_T_min     0.153
_exptl_absorpt_correction_T_max     0.627
_diffrn_ambient_temperature     100
_diffrn_radiation_type     'Cu K\a'
_diffrn_radiation_wavelength     1.54184
_diffrn_radiation_monochromator     'focussing mirrors'
_diffrn_measurement_device_type     'Oxford Diffraction SuperNova A'
_diffrn_measurement_device     'Area'
_diffrn_measurement_method     \w
_diffrn_reflns_number     10819
_diffrn_reflns_av_R_equivalents     0.054
_diffrn_reflns_av_unetI/netI     0.060
_diffrn_reflns_theta_min     4.653
_diffrn_reflns_theta_max     75.929
_diffrn_reflns_theta_full     75.929
_diffrn_measured_fraction_theta_max     0.998
_diffrn_measured_fraction_theta_full     0.998
_diffrn_reflns_limit_h_min     -15
_diffrn_reflns_limit_h_max     16
_diffrn_reflns_limit_k_min     -16
_diffrn_reflns_limit_k_max     16
_diffrn_reflns_limit_l_min     -7
_diffrn_reflns_limit_l_max     7
_diffrn_standards_number     0
_diffrn_standards_interval_count     .
_diffrn_standards_interval_time     .
_diffrn_standards_decay_%     .
_refine_special_details
;
?
  Reflections are selected by the following conditions :-
  Minimum value of SQRTW        is   0.00
  Minimum value of RATIO        is  -3.00
;
_reflns_number_total     1162
_reflns_number_gt     1153
_reflns_threshold_expression     I>2.0\s(I)
_refine_ls_structure_factor_coef     F
_refine_ls_matrix_type     full
_refine_ls_R_factor_all     0.0211
_refine_ls_R_factor_gt     0.0210
_refine_ls_wR_factor_all     0.0276
_refine_ls_wR_factor_gt     0.0276
_refine_ls_wR_factor_ref     0.0276
_refine_ls_goodness_of_fit_ref     1.0081
_refine_ls_number_reflns     1162
_refine_ls_number_parameters     73
_refine_ls_number_restraints     0
_refine_ls_hydrogen_treatment     constr
_refine_ls_weighting_scheme     calc
_refine_ls_weighting_details
;
 Method= Modified Sheldrick
 w=1/[\s^2^(F) + ( 0.02P)^2^ + 0.00P]
 ,where P=(max(Fo,0) + 2Fc)/3
;
_atom_sites_solution_hydrogens     difmap
_atom_sites_solution_primary     other
_refine_ls_shift/su_max     0.0001225
_refine_ls_shift/su_mean     0.0000207
_refine_diff_density_max     0.58
_refine_diff_density_min     -0.75
_refine_ls_extinction_method     'None'
_refine_ls_abs_structure_details
;
Parsons <i>et al.</i> (2013),
456 Friedel Pairs
;
_refine_ls_abs_structure_Flack     -0.028(4)
loop_
    _atom_type_symbol
    _atom_type_scat_Cromer_Mann_a1
    _atom_type_scat_Cromer_Mann_a2
    _atom_type_scat_Cromer_Mann_a3
    _atom_type_scat_Cromer_Mann_a4
    _atom_type_scat_Cromer_Mann_b1
    _atom_type_scat_Cromer_Mann_b2
    _atom_type_scat_Cromer_Mann_b3
    _atom_type_scat_Cromer_Mann_b4
    _atom_type_scat_Cromer_Mann_c
    _atom_type_scat_dispersion_real
    _atom_type_scat_dispersion_imag
    _atom_type_scat_source
    C 2.3100 1.0200 1.5886 0.8650 20.8439 10.2075 0.5687 51.6512 0.2156 0.0181
                                                                          0.0091
      'International Tables Vol C 4.2.6.8 and 6.1.1.4'
    H 0.4930 0.3229 0.1402 0.0408 10.5109 26.1257 3.1424 57.7998 0.0030 0.0000
                                                                          0.0000
      'International Tables Vol C 4.2.6.8 and 6.1.1.4'
    Ag 19.2808 16.6885 4.8045 1.0463 0.6446 7.4726 24.6605 99.8156 5.1790 0.1306
 4.2820 'International Tables Vol C 4.2.6.8 and 6.1.1.4'
    F 3.5392 2.6412 1.5170 1.0243 10.2825 4.2944 0.2615 26.1476 0.2776 0.0727
                                                                          0.0534
     'International Tables Vol C 4.2.6.8 and 6.1.1.4'
    N 12.2126 3.1322 2.0125 1.1663 0.0057 9.8933 28.9975 0.5826 -11.5290 0.0311
0.0180 'International Tables Vol C 4.2.6.8 and 6.1.1.4'
    P 6.4345 4.1791 1.7800 1.4908 1.9067 27.1570 0.5260 68.1645 1.1149 0.2955
                                                                          0.4335
     'International Tables Vol C 4.2.6.8 and 6.1.1.4'
_computing_data_collection
;
CrysAlis PRO (Rigaku OD, 2022)
;
_computing_cell_refinement
;
CrysAlisPro (Rigaku OD, 2022)
;
_computing_data_reduction
;
CrysAlisPro (Rigaku OD, 2022)
;
_computing_structure_solution     'Refinement of model from 300 K'
_computing_structure_refinement
;
CRYSTALS (Betteridge <i>et al.</i>,  2003)
;
_computing_molecular_graphics
;
CAMERON (Watkin <i>et al.</i>,  1996)
;
_computing_publication_material
;
CRYSTALS (Betteridge <i>et al.</i>,  2003)
;
loop_
    _atom_site_type_symbol
    _atom_site_label
    _atom_site_fract_x
    _atom_site_fract_y
    _atom_site_fract_z
    _atom_site_U_iso_or_equiv
    _atom_site_adp_type
    _atom_site_occupancy
    _atom_site_disorder_assembly
    _atom_site_disorder_group
    Ag Ag1 0.5000 0.5000 0.5000 0.0318 Uani 1.0000 . .
    N N1 0.37821(15) 0.58293(16) 0.6922(3) 0.0292 Uani 1.0000 . .
    C C11 0.40105(19) 0.64517(19) 0.8554(4) 0.0310 Uani 1.0000 . .
    C C12 0.33091(17) 0.68141(16) 0.9983(8) 0.0375 Uani 1.0000 . .
    C C13 0.23219(19) 0.65286(19) 0.9749(7) 0.0393 Uani 1.0000 . .
    C C14 0.2074(2) 0.5906(2) 0.8057(5) 0.0368 Uani 1.0000 . .
    C C15 0.28217(19) 0.55778(19) 0.6672(4) 0.0328 Uani 1.0000 . .
    P P1 0.0000 0.5000 0.2500 0.0269 Uani 1.0000 . .
    F F1 -0.02173(13) 0.38260(11) 0.2497(3) 0.0383 Uani 1.0000 . .
    F F2 0.0000 0.5000 0.5060(6) 0.0413 Uani 1.0000 . .
    H H111 0.4677 0.6654 0.8686 0.0365 Uiso 1.0000 . .
    H H121 0.3499 0.7242 1.1087 0.0446 Uiso 1.0000 . .
    H H131 0.1831 0.6757 1.0704 0.0470 Uiso 1.0000 . .
    H H141 0.1426 0.5711 0.7848 0.0442 Uiso 1.0000 . .
    H H151 0.2655 0.5165 0.5510 0.0385 Uiso 1.0000 . .
loop_
    _atom_site_aniso_label
    _atom_site_aniso_U_11
    _atom_site_aniso_U_22
    _atom_site_aniso_U_33
    _atom_site_aniso_U_12
    _atom_site_aniso_U_13
    _atom_site_aniso_U_23
    Ag1 0.03228(12) 0.03228(12) 0.03097(15) 0.0000 0.0000 0.0000
    N1 0.0253(9) 0.0323(10) 0.0301(10) -0.0012(7) -0.0007(7) -0.0011(8)
    C11 0.0294(11) 0.0327(12) 0.0307(11) -0.0001(9) -0.0018(9) -0.0023(9)
    C12 0.0424(11) 0.0341(9) 0.0359(10) 0.0042(8) 0.0015(19) -0.0028(19)
    C13 0.0393(11) 0.0373(11) 0.0414(19) 0.0091(9) 0.0107(13) 0.0070(13)
    C14 0.0279(11) 0.0363(12) 0.0463(15) 0.0003(9) 0.0033(10) 0.0079(10)
    C15 0.0304(11) 0.0317(11) 0.0364(11) -0.0029(9) -0.0020(10) 0.0013(10)
    P1 0.0291(3) 0.0291(3) 0.0223(6) 0.0000 0.0000 0.0000
    F1 0.0416(8) 0.0310(7) 0.0422(8) -0.0018(6) -0.0014(7) -0.0054(6)
    F2 0.0609(11) 0.0387(9) 0.0243(9) -0.0006(8) -0.0000 -0.0000
loop_
    _geom_bond_atom_site_label_1
    _geom_bond_atom_site_label_2
    _geom_bond_site_symmetry_1
    _geom_bond_site_symmetry_2
    _geom_bond_distance
    _geom_bond_publ_flag
    Ag1 N1 . 5_665 2.310(2) yes
    Ag1 N1 . 3_566 2.310(2) yes
    Ag1 N1 . 7_656 2.310(2) yes
    Ag1 N1 . . 2.310(2) yes
    N1 C11 . . 1.346(3) yes
    N1 C15 . . 1.343(3) yes
    C11 C12 . . 1.381(4) yes
    C11 H111 . . 0.939 no
    C12 C13 . . 1.389(4) yes
    C12 H121 . . 0.929 no
    C13 C14 . . 1.381(5) yes
    C13 H131 . . 0.938 no
    C14 C15 . . 1.392(4) yes
    C14 H141 . . 0.919 no
    C15 H151 . . 0.935 no
    P1 F1 . 4_455 1.6047(15) yes
    P1 F1 . 5_565 1.6047(15) yes
    P1 F1 . 8_555 1.6047(15) yes
    P1 F2 . 4_455 1.584(4) yes
    P1 F1 . . 1.6047(15) yes
    P1 F2 . . 1.584(4) yes
loop_
    _geom_angle_atom_site_label_1
    _geom_angle_atom_site_label_2
    _geom_angle_atom_site_label_3
    _geom_angle_site_symmetry_1
    _geom_angle_site_symmetry_2
    _geom_angle_site_symmetry_3
    _geom_angle
    _geom_angle_publ_flag
    N1 Ag1 N1 5_665 . 3_566 105.36(5) yes
    N1 Ag1 N1 5_665 . 7_656 105.36(5) yes
    N1 Ag1 N1 3_566 . 7_656 118.04(10) yes
    N1 Ag1 N1 5_665 . . 118.04(10) yes
    N1 Ag1 N1 3_566 . . 105.36(5) yes
    N1 Ag1 N1 7_656 . . 105.36(5) yes
    Ag1 N1 C11 . . . 121.60(16) yes
    Ag1 N1 C15 . . . 120.02(17) yes
    C11 N1 C15 . . . 117.5(2) yes
    N1 C11 C12 . . . 122.9(2) yes
    N1 C11 H111 . . . 117.5 no
    C12 C11 H111 . . . 119.6 no
    C11 C12 C13 . . . 119.2(3) yes
    C11 C12 H121 . . . 120.1 no
    C13 C12 H121 . . . 120.7 no
    C12 C13 C14 . . . 118.5(3) yes
    C12 C13 H131 . . . 121.1 no
    C14 C13 H131 . . . 120.4 no
    C13 C14 C15 . . . 119.0(2) yes
    C13 C14 H141 . . . 120.5 no
    C15 C14 H141 . . . 120.5 no
    C14 C15 N1 . . . 122.9(2) yes
    C14 C15 H151 . . . 119.2 no
    N1 C15 H151 . . . 117.9 no
    F1 P1 F1 4_455 . 5_565 90.00 yes
    F1 P1 F1 4_455 . 8_555 179.88(12) yes
    F1 P1 F1 5_565 . 8_555 90.00 yes
    F1 P1 F2 4_455 . 4_455 90.06(6) yes
    F1 P1 F2 5_565 . 4_455 89.94(6) yes
    F1 P1 F2 8_555 . 4_455 90.06(6) yes
    F1 P1 F1 4_455 . . 90.00 yes
    F1 P1 F1 5_565 . . 179.88(12) yes
    F1 P1 F1 8_555 . . 90.00 yes
    F2 P1 F1 4_455 . . 89.94(6) yes
    F1 P1 F2 4_455 . . 89.94(6) yes
    F1 P1 F2 5_565 . . 90.06(6) yes
    F1 P1 F2 8_555 . . 89.94(6) yes
    F2 P1 F2 4_455 . . 179.99 yes
    F1 P1 F2 . . . 90.06(6) yes
_iucr_refine_instructions_details
;
#
# Punched on 24/04/24 at 16:38:54
#
#LIST     12
BLOCK SCALE X'S  U'S
RIDE C   (  11,X'S) H   ( 111,X'S)
RIDE C   (  12,X'S) H   ( 121,X'S)
RIDE C   (  13,X'S) H   ( 131,X'S)
RIDE C   (  14,X'S) H   ( 141,X'S)
RIDE C   (  15,X'S) H   ( 151,X'S)
END
#
# Punched on 24/04/24 at 16:38:54
#
#LIST     16
NO
REM   HREST   START (DO NOT REMOVE THIS LINE)
REM   HREST   END (DO NOT REMOVE THIS LINE)
END
;
data_II-300K
_audit_creation_method     'CRYSTALS_ver_build_8202 '
_chemical_name_systematic
;
Tetrapyridinesilver(I) hexafluoroantimonate
;
_chemical_formula_moiety     'C20 H20 Ag N4 +, F6 Sb -'
_chemical_formula_sum     'C20 H20 Ag F6 N4 Sb'
_chemical_formula_iupac     '[Ag (C5 H5 N)4] (Sb F6)'
_chemical_formula_weight     660.01
_chemical_melting_point     'not measured'
_chemical_compound_source     .
_chemical_absolute_configuration     ad
_symmetry_cell_setting     tetragonal
_symmetry_space_group_name_H-M     'I -4 '
_symmetry_space_group_name_Hall     'I -4'
loop_
    _symmetry_equiv_pos_as_xyz
    'x,y,z'
    'x+1/2,y+1/2,z+1/2'
    'y,-x,-z'
    'y+1/2,-x+1/2,-z+1/2'
    '-x,-y,z'
    '-x+1/2,-y+1/2,z+1/2'
    '-y,x,-z'
    '-y+1/2,x+1/2,-z+1/2'
_cell_length_a     13.38250(10)
_cell_length_b     13.38250(10)
_cell_length_c     6.88470(10)
_cell_angle_alpha     90
_cell_angle_beta     90
_cell_angle_gamma     90
_cell_volume     1232.99(3)
_cell_formula_units_Z     2
_cell_measurement_reflns_used     4713
_cell_measurement_theta_min     4.65
_cell_measurement_theta_max     75.23
_cell_measurement_temperature     300
_exptl_crystal_description     'block'
_exptl_crystal_colour     'clear_pale_colourless'
_exptl_crystal_size_max     0.25
_exptl_crystal_size_mid     0.20
_exptl_crystal_size_min     0.05
_exptl_crystal_density_diffrn     1.778
_exptl_crystal_density_meas     ?
_exptl_crystal_density_method     'not measured'
_exptl_crystal_F_000     640
loop_
    _exptl_crystal_face_index_h
    _exptl_crystal_face_index_k
    _exptl_crystal_face_index_l
    _exptl_crystal_face_perp_dist
    2 3 1 0.0900
    -2 -3 -1 0.1000
    2 0 -1 0.0800
    -2 0 1 0.1100
    6 -5 1 0.0600
    -6 5 -1 0.0100
    1 2 0 0.0900
    1 -4 0 0.0900
    2 0 1 0.1100
    2 -5 1 0.1000
    2 -5 -1 0.1000
_exptl_absorpt_coefficient_mu     15.603
_exptl_absorpt_correction_type     gaussian
_exptl_absorpt_process_details
;
(CrysAlisPro; Rigaku OD, 2022)
;
_exptl_absorpt_correction_T_min     0.012
_exptl_absorpt_correction_T_max     0.394
_diffrn_ambient_temperature     300
_diffrn_radiation_type     'Cu K\a'
_diffrn_radiation_wavelength     1.54184
_diffrn_radiation_monochromator     'focussing mirrors'
_diffrn_measurement_device_type     'Oxford Diffraction SuperNova A'
_diffrn_measurement_device     'Area'
_diffrn_measurement_method     \w
_diffrn_reflns_number     5859
_diffrn_reflns_av_R_equivalents     0.053
_diffrn_reflns_av_unetI/netI     0.049
_diffrn_reflns_theta_min     4.673
_diffrn_reflns_theta_max     75.380
_diffrn_reflns_theta_full     75.380
_diffrn_measured_fraction_theta_max     0.999
_diffrn_measured_fraction_theta_full     0.999
_diffrn_reflns_limit_h_min     -16
_diffrn_reflns_limit_h_max     16
_diffrn_reflns_limit_k_min     -16
_diffrn_reflns_limit_k_max     16
_diffrn_reflns_limit_l_min     -6
_diffrn_reflns_limit_l_max     8
_diffrn_standards_number     0
_diffrn_standards_interval_count     .
_diffrn_standards_interval_time     .
_diffrn_standards_decay_%     .
_refine_special_details
;
?
  Reflections are selected by the following conditions :-
  Minimum value of SQRTW        is   0.00
  Minimum value of RATIO        is  -3.00
;
_reflns_number_total     1286
_reflns_number_gt     1281
_reflns_threshold_expression     I>2.0\s(I)
_refine_ls_structure_factor_coef     Fsqd
_refine_ls_matrix_type     full
_refine_ls_R_factor_all     0.0478
_refine_ls_R_factor_gt     0.0477
_refine_ls_wR_factor_all     0.1316
_refine_ls_wR_factor_gt     0.1315
_refine_ls_wR_factor_ref     0.1316
_refine_ls_goodness_of_fit_ref     1.0047
_refine_ls_number_reflns     1286
_refine_ls_number_parameters     73
_refine_ls_number_restraints     0
_refine_ls_hydrogen_treatment     constr
_refine_ls_weighting_scheme     calc
_refine_ls_weighting_details
;
 Method= Modified Sheldrick
 w=1/[\s^2^(F^2^) + ( 0.11P)^2^ + 0.34P]
 ,where P=(max(Fo^2^,0) + 2Fc^2^)/3
;
_atom_sites_solution_hydrogens     difmap
_atom_sites_solution_primary     other
_refine_ls_shift/su_max     0.0005680
_refine_ls_shift/su_mean     0.0000490
_refine_diff_density_max     0.27
_refine_diff_density_min     -0.73
_refine_ls_extinction_method     'None'
_refine_ls_abs_structure_details
;
Parsons <i>et al.</i> (2013),
471 Friedel Pairs
;
_refine_ls_abs_structure_Flack     -0.022(17)
loop_
    _atom_type_symbol
    _atom_type_scat_Cromer_Mann_a1
    _atom_type_scat_Cromer_Mann_a2
    _atom_type_scat_Cromer_Mann_a3
    _atom_type_scat_Cromer_Mann_a4
    _atom_type_scat_Cromer_Mann_b1
    _atom_type_scat_Cromer_Mann_b2
    _atom_type_scat_Cromer_Mann_b3
    _atom_type_scat_Cromer_Mann_b4
    _atom_type_scat_Cromer_Mann_c
    _atom_type_scat_dispersion_real
    _atom_type_scat_dispersion_imag
    _atom_type_scat_source
    C 2.3100 1.0200 1.5886 0.8650 20.8439 10.2075 0.5687 51.6512 0.2156 0.0181
                                                                          0.0091
      'International Tables Vol C 4.2.6.8 and 6.1.1.4'
    H 0.4930 0.3229 0.1402 0.0408 10.5109 26.1257 3.1424 57.7998 0.0030 0.0000
                                                                          0.0000
      'International Tables Vol C 4.2.6.8 and 6.1.1.4'
    Ag 19.2808 16.6885 4.8045 1.0463 0.6446 7.4726 24.6605 99.8156 5.1790 0.1306
 4.2820 'International Tables Vol C 4.2.6.8 and 6.1.1.4'
    F 3.5392 2.6412 1.5170 1.0243 10.2825 4.2944 0.2615 26.1476 0.2776 0.0727
                                                                          0.0534
     'International Tables Vol C 4.2.6.8 and 6.1.1.4'
    N 12.2126 3.1322 2.0125 1.1663 0.0057 9.8933 28.9975 0.5826 -11.5290 0.0311
0.0180 'International Tables Vol C 4.2.6.8 and 6.1.1.4'
    Sb 19.6418 19.0455 5.0371 2.6827 5.3034 0.4607 27.9074 75.2825 4.5909
                                                                         -0.0562
  5.8946 'International Tables Vol C 4.2.6.8 and 6.1.1.4'
_computing_data_collection
;
CrysAlis PRO (Rigaku OD, 2022)
;
_computing_cell_refinement
;
CrysAlisPro (Rigaku OD, 2022)
;
_computing_data_reduction
;
CrysAlisPro (Rigaku OD, 2022)
;
_computing_structure_solution     'Refinement of model from I at 300 K'
_computing_structure_refinement
;
CRYSTALS (Betteridge <i>et al.</i>,  2003)
;
_computing_molecular_graphics
;
CAMERON (Watkin <i>et al.</i>,  1996)
;
_computing_publication_material
;
CRYSTALS (Betteridge <i>et al.</i>,  2003)
;
loop_
    _atom_site_type_symbol
    _atom_site_label
    _atom_site_fract_x
    _atom_site_fract_y
    _atom_site_fract_z
    _atom_site_U_iso_or_equiv
    _atom_site_adp_type
    _atom_site_occupancy
    _atom_site_disorder_assembly
    _atom_site_disorder_group
    Ag Ag1 0.5000 0.5000 0.5000 0.1126 Uani 1.0000 . .
    N N1 0.3792(5) 0.5787(5) 0.6882(11) 0.0930 Uani 1.0000 . .
    C C11 0.4043(6) 0.6419(8) 0.8286(16) 0.1051 Uani 1.0000 . .
    C C12 0.3377(9) 0.6818(10) 0.9521(19) 0.1247 Uani 1.0000 . .
    C C13 0.2384(9) 0.6589(9) 0.9356(19) 0.1200 Uani 1.0000 . .
    C C14 0.2110(7) 0.5962(8) 0.788(2) 0.1162 Uani 1.0000 . .
    C C15 0.2815(6) 0.5573(7) 0.6658(17) 0.1041 Uani 1.0000 . .
    Sb Sb1 0.0000 0.5000 0.2500 0.0747 Uani 1.0000 . .
    F F1 -0.0202(7) 0.3634(4) 0.241(2) 0.1602 Uani 1.0000 . .
    F F2 0.0000 0.5000 0.5220(11) 0.1412 Uani 1.0000 . .
    H H111 0.4712 0.6581 0.8442 0.1228 Uiso 1.0000 . .
    H H121 0.3593 0.7260 1.0471 0.1460 Uiso 1.0000 . .
    H H131 0.1927 0.6855 1.0236 0.1440 Uiso 1.0000 . .
    H H141 0.1443 0.5789 0.7713 0.1399 Uiso 1.0000 . .
    H H151 0.2615 0.5158 0.5654 0.1219 Uiso 1.0000 . .
loop_
    _atom_site_aniso_label
    _atom_site_aniso_U_11
    _atom_site_aniso_U_22
    _atom_site_aniso_U_33
    _atom_site_aniso_U_12
    _atom_site_aniso_U_13
    _atom_site_aniso_U_23
    Ag1 0.0990(5) 0.0990(5) 0.1398(11) 0.0000 0.0000 0.0000
    N1 0.078(3) 0.091(3) 0.110(5) -0.006(3) -0.003(2) -0.003(3)
    C11 0.086(4) 0.108(5) 0.122(6) -0.008(4) -0.009(4) -0.014(4)
    C12 0.128(7) 0.133(8) 0.114(7) 0.001(6) -0.006(6) -0.024(6)
    C13 0.118(6) 0.116(6) 0.125(7) 0.011(5) 0.024(6) 0.002(5)
    C14 0.084(4) 0.128(6) 0.137(12) -0.005(4) 0.010(5) 0.018(6)
    C15 0.086(4) 0.103(5) 0.123(6) -0.013(4) -0.010(4) -0.002(4)
    Sb1 0.0768(3) 0.0768(3) 0.0707(3) 0.0000 0.0000 0.0000
    F1 0.225(8) 0.083(2) 0.173(6) -0.021(3) 0.012(9) -0.013(5)
    F2 0.188(12) 0.148(10) 0.088(3) 0.025(10) 0.0000 0.0000
loop_
    _geom_bond_atom_site_label_1
    _geom_bond_atom_site_label_2
    _geom_bond_site_symmetry_1
    _geom_bond_site_symmetry_2
    _geom_bond_distance
    _geom_bond_publ_flag
    Ag1 N1 . 5_665 2.324(7) yes
    Ag1 N1 . 3_566 2.324(7) yes
    Ag1 N1 . 7_656 2.324(7) yes
    Ag1 N1 . . 2.324(7) yes
    N1 C11 . . 1.328(12) yes
    N1 C15 . . 1.347(10) yes
    C11 C12 . . 1.342(15) yes
    C11 H111 . . 0.927 no
    C12 C13 . . 1.368(17) yes
    C12 H121 . . 0.928 no
    C13 C14 . . 1.370(18) yes
    C13 H131 . . 0.932 no
    C14 C15 . . 1.366(15) yes
    C14 H141 . . 0.929 no
    C15 H151 . . 0.926 no
    Sb1 F2 . 4_455 1.872(8) yes
    Sb1 F1 . 8_555 1.849(5) yes
    Sb1 F1 . 4_455 1.849(5) yes
    Sb1 F1 . 5_565 1.849(5) yes
    Sb1 F1 . . 1.849(5) yes
    Sb1 F2 . . 1.872(8) yes
loop_
    _geom_angle_atom_site_label_1
    _geom_angle_atom_site_label_2
    _geom_angle_atom_site_label_3
    _geom_angle_site_symmetry_1
    _geom_angle_site_symmetry_2
    _geom_angle_site_symmetry_3
    _geom_angle
    _geom_angle_publ_flag
    N1 Ag1 N1 5_665 . 3_566 108.10(18) yes
    N1 Ag1 N1 5_665 . 7_656 108.10(18) yes
    N1 Ag1 N1 3_566 . 7_656 112.2(4) yes
    N1 Ag1 N1 5_665 . . 112.2(4) yes
    N1 Ag1 N1 3_566 . . 108.10(18) yes
    N1 Ag1 N1 7_656 . . 108.10(18) yes
    Ag1 N1 C11 . . . 121.3(5) yes
    Ag1 N1 C15 . . . 121.0(6) yes
    C11 N1 C15 . . . 117.6(8) yes
    N1 C11 C12 . . . 123.2(9) yes
    N1 C11 H111 . . . 118.5 no
    C12 C11 H111 . . . 118.3 no
    C11 C12 C13 . . . 120.1(11) yes
    C11 C12 H121 . . . 119.6 no
    C13 C12 H121 . . . 120.3 no
    C12 C13 C14 . . . 117.4(10) yes
    C12 C13 H131 . . . 119.9 no
    C14 C13 H131 . . . 122.7 no
    C13 C14 C15 . . . 120.3(9) yes
    C13 C14 H141 . . . 120.1 no
    C15 C14 H141 . . . 119.6 no
    C14 C15 N1 . . . 121.3(9) yes
    C14 C15 H151 . . . 119.1 no
    N1 C15 H151 . . . 119.6 no
    F2 Sb1 F1 4_455 . 8_555 92.0(5) yes
    F2 Sb1 F1 4_455 . 4_455 92.0(5) yes
    F1 Sb1 F1 8_555 . 4_455 176.1(10) yes
    F2 Sb1 F1 4_455 . 5_565 88.0(5) yes
    F1 Sb1 F1 8_555 . 5_565 90.07(3) yes
    F1 Sb1 F1 4_455 . 5_565 90.07(3) yes
    F2 Sb1 F1 4_455 . . 88.0(5) yes
    F1 Sb1 F1 8_555 . . 90.07(3) yes
    F1 Sb1 F1 4_455 . . 90.07(3) yes
    F1 Sb1 F1 5_565 . . 176.1(10) yes
    F2 Sb1 F2 4_455 . . 179.99 yes
    F1 Sb1 F2 8_555 . . 88.0(5) yes
    F1 Sb1 F2 4_455 . . 88.0(5) yes
    F1 Sb1 F2 5_565 . . 92.0(5) yes
    F1 Sb1 F2 . . . 92.0(5) yes
_iucr_refine_instructions_details
;
#
# Punched on 29/04/24 at 09:55:59
#
#LIST     12
BLOCK SCALE X'S  U'S
RIDE C   (  11,X'S) H   ( 111,X'S)
RIDE C   (  12,X'S) H   ( 121,X'S)
RIDE C   (  13,X'S) H   ( 131,X'S)
RIDE C   (  14,X'S) H   ( 141,X'S)
RIDE C   (  15,X'S) H   ( 151,X'S)
END
#
# Punched on 29/04/24 at 09:55:59
#
#LIST     16
NO
REM   HREST   START (DO NOT REMOVE THIS LINE)
REM   HREST   END (DO NOT REMOVE THIS LINE)
END
;
data_II-100K
_audit_creation_method     'CRYSTALS_ver_build_8202 '
_chemical_name_systematic
;
Tetrapyridinesilver(I) hexafluoroantimonate
;
_chemical_formula_moiety     'C20 H20 Ag N4 +, F6 Sb -'
_chemical_formula_sum     'C20 H20 Ag F6 N4 Sb'
_chemical_formula_iupac     '[Ag (C5 H5 N)4] (Sb F6)'
_chemical_formula_weight     660.01
_chemical_melting_point     'not measured'
_chemical_compound_source     .
_chemical_absolute_configuration     ad
_symmetry_cell_setting     tetragonal
_symmetry_space_group_name_H-M     'I -4 '
_symmetry_space_group_name_Hall     'I -4'
loop_
    _symmetry_equiv_pos_as_xyz
    'x,y,z'
    'x+1/2,y+1/2,z+1/2'
    'y,-x,-z'
    'y+1/2,-x+1/2,-z+1/2'
    '-x,-y,z'
    '-x+1/2,-y+1/2,z+1/2'
    '-y,x,-z'
    '-y+1/2,x+1/2,-z+1/2'
_cell_length_a     13.34610(10)
_cell_length_b     13.34610(10)
_cell_length_c     6.57980(10)
_cell_angle_alpha     90
_cell_angle_beta     90
_cell_angle_gamma     90
_cell_volume     1171.98(3)
_cell_formula_units_Z     2
_cell_measurement_reflns_used     4749
_cell_measurement_theta_min     4.66
_cell_measurement_theta_max     75.53
_cell_measurement_temperature     100
_exptl_crystal_description     'block'
_exptl_crystal_colour     'clear_pale_colourless'
_exptl_crystal_size_max     0.25
_exptl_crystal_size_mid     0.20
_exptl_crystal_size_min     0.05
_exptl_crystal_density_diffrn     1.870
_exptl_crystal_density_meas     ?
_exptl_crystal_density_method     'not measured'
_exptl_crystal_F_000     640
loop_
    _exptl_crystal_face_index_h
    _exptl_crystal_face_index_k
    _exptl_crystal_face_index_l
    _exptl_crystal_face_perp_dist
    2 3 1 0.0900
    -2 -3 -1 0.1000
    2 0 -1 0.1100
    -2 0 1 0.0600
    6 -5 1 0.0600
    -6 5 -1 0.0100
    1 2 0 0.0900
    1 -4 0 0.0900
    2 0 1 0.1100
    2 -5 1 0.1000
    2 -5 -1 0.1000
    -1 -1 2 0.0600
    2 7 -2 0.0800
_exptl_absorpt_coefficient_mu     16.415
_exptl_absorpt_correction_type     gaussian
_exptl_absorpt_process_details
;
(CrysAlisPro; Rigaku OD, 2022)
;
_exptl_absorpt_correction_T_min     0.093
_exptl_absorpt_correction_T_max     0.623
_diffrn_ambient_temperature     100
_diffrn_radiation_type     'Cu K\a'
_diffrn_radiation_wavelength     1.54184
_diffrn_radiation_monochromator     'focussing mirrors'
_diffrn_measurement_device_type     'Oxford Diffraction SuperNova A'
_diffrn_measurement_device     'Area'
_diffrn_measurement_method     \w
_diffrn_reflns_number     5473
_diffrn_reflns_av_R_equivalents     0.028
_diffrn_reflns_av_unetI/netI     0.029
_diffrn_reflns_theta_min     4.686
_diffrn_reflns_theta_max     75.945
_diffrn_reflns_theta_full     75.945
_diffrn_measured_fraction_theta_max     0.999
_diffrn_measured_fraction_theta_full     0.999
_diffrn_reflns_limit_h_min     -16
_diffrn_reflns_limit_h_max     16
_diffrn_reflns_limit_k_min     -16
_diffrn_reflns_limit_k_max     16
_diffrn_reflns_limit_l_min     -6
_diffrn_reflns_limit_l_max     8
_diffrn_standards_number     0
_diffrn_standards_interval_count     .
_diffrn_standards_interval_time     .
_diffrn_standards_decay_%     .
_refine_special_details
;
?
  Reflections are selected by the following conditions :-
  Minimum value of SQRTW        is   0.00
  Minimum value of RATIO        is  -3.00
;
_reflns_number_total     1219
_reflns_number_gt     1215
_reflns_threshold_expression     I>2.0\s(I)
_refine_ls_structure_factor_coef     Fsqd
_refine_ls_matrix_type     full
_refine_ls_R_factor_all     0.0169
_refine_ls_R_factor_gt     0.0168
_refine_ls_wR_factor_all     0.0445
_refine_ls_wR_factor_gt     0.0444
_refine_ls_wR_factor_ref     0.0445
_refine_ls_goodness_of_fit_ref     1.0172
_refine_ls_number_reflns     1219
_refine_ls_number_parameters     73
_refine_ls_number_restraints     0
_refine_ls_hydrogen_treatment     constr
_refine_ls_weighting_scheme     calc
_refine_ls_weighting_details
;
 Method= Modified Sheldrick
 w=1/[\s^2^(F^2^) + ( 0.04P)^2^ + 0.43P]
 ,where P=(max(Fo^2^,0) + 2Fc^2^)/3
;
_atom_sites_solution_hydrogens     difmap
_atom_sites_solution_primary     other
_refine_ls_shift/su_max     0.0001002
_refine_ls_shift/su_mean     0.0000155
_refine_diff_density_max     0.20
_refine_diff_density_min     -0.30
_refine_ls_extinction_method     'None'
_refine_ls_abs_structure_details
;
Parsons <i>et al.</i> (2013),
469 Friedel Pairs
;
_refine_ls_abs_structure_Flack     -0.006(5)
loop_
    _atom_type_symbol
    _atom_type_scat_Cromer_Mann_a1
    _atom_type_scat_Cromer_Mann_a2
    _atom_type_scat_Cromer_Mann_a3
    _atom_type_scat_Cromer_Mann_a4
    _atom_type_scat_Cromer_Mann_b1
    _atom_type_scat_Cromer_Mann_b2
    _atom_type_scat_Cromer_Mann_b3
    _atom_type_scat_Cromer_Mann_b4
    _atom_type_scat_Cromer_Mann_c
    _atom_type_scat_dispersion_real
    _atom_type_scat_dispersion_imag
    _atom_type_scat_source
    C 2.3100 1.0200 1.5886 0.8650 20.8439 10.2075 0.5687 51.6512 0.2156 0.0181
                                                                          0.0091
      'International Tables Vol C 4.2.6.8 and 6.1.1.4'
    H 0.4930 0.3229 0.1402 0.0408 10.5109 26.1257 3.1424 57.7998 0.0030 0.0000
                                                                          0.0000
      'International Tables Vol C 4.2.6.8 and 6.1.1.4'
    Ag 19.2808 16.6885 4.8045 1.0463 0.6446 7.4726 24.6605 99.8156 5.1790 0.1306
 4.2820 'International Tables Vol C 4.2.6.8 and 6.1.1.4'
    F 3.5392 2.6412 1.5170 1.0243 10.2825 4.2944 0.2615 26.1476 0.2776 0.0727
                                                                          0.0534
     'International Tables Vol C 4.2.6.8 and 6.1.1.4'
    N 12.2126 3.1322 2.0125 1.1663 0.0057 9.8933 28.9975 0.5826 -11.5290 0.0311
0.0180 'International Tables Vol C 4.2.6.8 and 6.1.1.4'
    Sb 19.6418 19.0455 5.0371 2.6827 5.3034 0.4607 27.9074 75.2825 4.5909
                                                                         -0.0562
  5.8946 'International Tables Vol C 4.2.6.8 and 6.1.1.4'
_computing_data_collection
;
CrysAlis PRO (Rigaku OD, 2022)
;
_computing_cell_refinement
;
CrysAlisPro (Rigaku OD, 2022)
;
_computing_data_reduction
;
CrysAlisPro (Rigaku OD, 2022)
;
_computing_structure_solution     'Refinement of model from 300 K'
_computing_structure_refinement
;
CRYSTALS (Betteridge <i>et al.</i>,  2003)
;
_computing_molecular_graphics
;
CAMERON (Watkin <i>et al.</i>,  1996)
;
_computing_publication_material
;
CRYSTALS (Betteridge <i>et al.</i>,  2003)
;
loop_
    _atom_site_type_symbol
    _atom_site_label
    _atom_site_fract_x
    _atom_site_fract_y
    _atom_site_fract_z
    _atom_site_U_iso_or_equiv
    _atom_site_adp_type
    _atom_site_occupancy
    _atom_site_disorder_assembly
    _atom_site_disorder_group
    Ag Ag1 0.5000 0.5000 0.5000 0.0290 Uani 1.0000 . .
    N N1 0.38043(16) 0.58038(16) 0.6931(3) 0.0259 Uani 1.0000 . .
    C C11 0.40561(19) 0.64332(19) 0.8429(4) 0.0278 Uani 1.0000 . .
    C C12 0.3366(2) 0.6848(2) 0.9760(4) 0.0330 Uani 1.0000 . .
    C C13 0.2365(2) 0.6601(2) 0.9552(5) 0.0351 Uani 1.0000 . .
    C C14 0.2089(2) 0.5962(2) 0.7993(4) 0.0338 Uani 1.0000 . .
    C C15 0.2824(2) 0.5584(2) 0.6721(4) 0.0292 Uani 1.0000 . .
    Sb Sb1 0.0000 0.5000 0.2500 0.0191 Uani 1.0000 . .
    F F1 -0.02296(12) 0.36121(10) 0.2469(3) 0.0356 Uani 1.0000 . .
    F F2 0.0000 0.5000 0.5359(3) 0.0370 Uani 1.0000 . .
    H H111 0.4727 0.6606 0.8569 0.0342 Uiso 1.0000 . .
    H H121 0.3572 0.7282 1.0784 0.0430 Uiso 1.0000 . .
    H H131 0.1887 0.6854 1.0453 0.0441 Uiso 1.0000 . .
    H H141 0.1420 0.5786 0.7805 0.0439 Uiso 1.0000 . .
    H H151 0.2632 0.5160 0.5661 0.0370 Uiso 1.0000 . .
loop_
    _atom_site_aniso_label
    _atom_site_aniso_U_11
    _atom_site_aniso_U_22
    _atom_site_aniso_U_33
    _atom_site_aniso_U_12
    _atom_site_aniso_U_13
    _atom_site_aniso_U_23
    Ag1 0.02868(12) 0.02868(12) 0.02968(18) 0.0000 0.0000 0.0000
    N1 0.0238(10) 0.0259(10) 0.0279(10) -0.0013(8) 0.0004(7)  0.0000(7)
    C11 0.0238(11) 0.0280(12) 0.0315(12) -0.0017(9) -0.0022(9)  0.0000(10)
    C12 0.0371(13) 0.0308(12) 0.0311(13) 0.0035(10) 0.0002(11) -0.0049(11)
    C13 0.0343(13) 0.0341(13) 0.0368(16) 0.0070(10) 0.0092(10) 0.0053(10)
    C14 0.0224(11) 0.0371(13) 0.0419(17) -0.0015(10) 0.0019(9) 0.0095(11)
    C15 0.0265(12) 0.0303(12) 0.0308(11) -0.0036(9) -0.0024(10) 0.0024(10)
    Sb1 0.02040(10) 0.02040(10) 0.01656(12) 0.0000 0.0000 0.0000
    F1 0.0408(7) 0.0227(6) 0.0433(8) -0.0020(5) 0.0021(9) -0.0044(8)
    F2 0.0568(16) 0.0371(13) 0.0171(9) 0.0069(13) 0.0000 0.0000
loop_
    _geom_bond_atom_site_label_1
    _geom_bond_atom_site_label_2
    _geom_bond_site_symmetry_1
    _geom_bond_site_symmetry_2
    _geom_bond_distance
    _geom_bond_publ_flag
    Ag1 N1 . 5_665 2.305(2) yes
    Ag1 N1 . 3_566 2.305(2) yes
    Ag1 N1 . 7_656 2.305(2) yes
    Ag1 N1 . . 2.305(2) yes
    N1 C11 . . 1.338(3) yes
    N1 C15 . . 1.348(3) yes
    C11 C12 . . 1.386(4) yes
    C11 H111 . . 0.929 no
    C12 C13 . . 1.383(4) yes
    C12 H121 . . 0.929 no
    C13 C14 . . 1.384(4) yes
    C13 H131 . . 0.934 no
    C14 C15 . . 1.385(4) yes
    C14 H141 . . 0.931 no
    C15 H151 . . 0.934 no
    Sb1 F2 . 4_455 1.8809(17) yes
    Sb1 F1 . 8_555 1.8776(13) yes
    Sb1 F1 . 4_455 1.8776(13) yes
    Sb1 F1 . 5_565 1.8776(13) yes
    Sb1 F1 . . 1.8776(13) yes
    Sb1 F2 . . 1.8809(17) yes
loop_
    _geom_angle_atom_site_label_1
    _geom_angle_atom_site_label_2
    _geom_angle_atom_site_label_3
    _geom_angle_site_symmetry_1
    _geom_angle_site_symmetry_2
    _geom_angle_site_symmetry_3
    _geom_angle
    _geom_angle_publ_flag
    N1 Ag1 N1 5_665 . 3_566 107.70(5) yes
    N1 Ag1 N1 5_665 . 7_656 107.70(5) yes
    N1 Ag1 N1 3_566 . 7_656 113.08(11) yes
    N1 Ag1 N1 5_665 . . 113.08(11) yes
    N1 Ag1 N1 3_566 . . 107.70(5) yes
    N1 Ag1 N1 7_656 . . 107.70(5) yes
    Ag1 N1 C11 . . . 121.63(17) yes
    Ag1 N1 C15 . . . 120.93(17) yes
    C11 N1 C15 . . . 117.1(2) yes
    N1 C11 C12 . . . 123.3(2) yes
    N1 C11 H111 . . . 118.1 no
    C12 C11 H111 . . . 118.6 no
    C11 C12 C13 . . . 118.9(3) yes
    C11 C12 H121 . . . 120.7 no
    C13 C12 H121 . . . 120.4 no
    C12 C13 C14 . . . 118.5(2) yes
    C12 C13 H131 . . . 120.7 no
    C14 C13 H131 . . . 120.8 no
    C13 C14 C15 . . . 119.0(2) yes
    C13 C14 H141 . . . 120.6 no
    C15 C14 H141 . . . 120.4 no
    C14 C15 N1 . . . 123.1(3) yes
    C14 C15 H151 . . . 118.6 no
    N1 C15 H151 . . . 118.3 no
    F2 Sb1 F1 4_455 . 8_555 90.62(7) yes
    F2 Sb1 F1 4_455 . 4_455 90.62(7) yes
    F1 Sb1 F1 8_555 . 4_455 178.75(14) yes
    F2 Sb1 F1 4_455 . 5_565 89.38(7) yes
    F1 Sb1 F1 8_555 . 5_565 90.01 yes
    F1 Sb1 F1 4_455 . 5_565 90.01 yes
    F2 Sb1 F1 4_455 . . 89.38(7) yes
    F1 Sb1 F1 8_555 . . 90.01 yes
    F1 Sb1 F1 4_455 . . 90.01 yes
    F1 Sb1 F1 5_565 . . 178.75(14) yes
    F2 Sb1 F2 4_455 . . 179.99 yes
    F1 Sb1 F2 8_555 . . 89.38(7) yes
    F1 Sb1 F2 4_455 . . 89.38(7) yes
    F1 Sb1 F2 5_565 . . 90.62(7) yes
    F1 Sb1 F2 . . . 90.62(7) yes
_iucr_refine_instructions_details
;
#
# Punched on 29/04/24 at 10:03:57
#
#LIST     12
BLOCK SCALE X'S  U'S
RIDE C   (  11,X'S) H   ( 111,X'S)
RIDE C   (  12,X'S) H   ( 121,X'S)
RIDE C   (  13,X'S) H   ( 131,X'S)
RIDE C   (  14,X'S) H   ( 141,X'S)
RIDE C   (  15,X'S) H   ( 151,X'S)
END
#
# Punched on 29/04/24 at 10:03:57
#
#LIST     16
NO
REM   HREST   START (DO NOT REMOVE THIS LINE)
REM   HREST   END (DO NOT REMOVE THIS LINE)
END
;
data_global
_journal_date_recd_electronic     2024-06-06
_journal_date_accepted     2024-07-17
_journal_name_full     'Acta Crystallographica, Section E'
_journal_year     2024
_journal_volume     80
_journal_issue      1
_journal_page_first     0
_journal_page_last     0
_journal_paper_category     GM
_journal_paper_doi     10.1107/S2056989024006972
_journal_coeditor_code     OO2005
_publ_contact_author_name     'Amber L. Thompson'
_publ_contact_author_address
;
Chemical Crystallography,
Chemistry Research Laboratory,
University of Oxford,
Mansfield Road,
Oxford
OX1 3TA
UK
;
_publ_contact_author_email     'amber.thompson@chem.ox.ac.uk'
_publ_contact_author_fax     '+44 1865 285021'
_publ_contact_author_phone     '+44 1865 285018'
_publ_section_title
;
Variable temperature studies of tetrapyridinesilver(I) hexafluorophosphate and
tetrapyridinesilver(I) hexafluoroantimonate
;
loop_
    _publ_author_name
    _publ_author_footnote
    _publ_author_address
    'McNelly, Alice G.' .
;
Chemical Crystallography,
Chemistry Research Laboratory,
University of Oxford,
Mansfield Road,
Oxford
OX1 3TA
UK
;
    'Christensen, Kirsten E.' .
;
Chemical Crystallography,
Chemistry Research Laboratory,
University of Oxford,
Mansfield Road,
Oxford
OX1 3TA
UK
;
    'Thompson, Amber L.' .
;
Chemical Crystallography,
Chemistry Research Laboratory,
University of Oxford,
Mansfield Road,
Oxford
OX1 3TA
UK
;
_publ_section_synopsis
;
Structures of tetrapyridinesilver(I) hexafluorophosphate and tetrapyridine
silver(I) hexafluoroantimonate are reported from data collected at 300 K and
100 K.
;
