# Supplementary material for: Variable temperature studies of tetra­pyridine­silver(I) hexa­fluoro­phosphate and tetra­pyridine­silver(I) hexa­fluoro­anti­monate
Source: Acta Crystallogr E Crystallogr Commun. 2024 Nov 28;80(Pt 12):1326–30. doi: 10.1107/S2056989024006972 (PMC11789188; doi:10.1107/S2056989024006972)
Supplement: Supplementary file 2 [file e-80-01326-I-300Ksup2.hkl]

data_I-300K
#  xcalibur in  R:\PartIIs\2023-AliceMcNell
_audit_creation_date        "24-04-24"
_audit_creation_method      'CRYSTALS' 

_cell_length_a                    13.2831(3)
_cell_angle_alpha                 90
_cell_length_b                    13.2831(3)
_cell_angle_beta                  90
_cell_length_c                    6.6894(7)
_cell_angle_gamma                 90
loop_
 _symmetry_equiv_pos_as_xyz
 'x,y,z'
 'x+1/2,y+1/2,z+1/2'
 'y,-x,-z'
 'y+1/2,-x+1/2,-z+1/2'
 '-x,-y,z'
 '-x+1/2,-y+1/2,z+1/2'
 '-y,x,-z'
 '-y+1/2,x+1/2,-z+1/2'

# NOTE FO on scale of Fc,      0.17699
# Status flags: 
#    o - used in refinement 
#    < - excluded by I/sigmaI cutoff 
#    l - excluded at low resolution  
#    h - excluded at high resolution  
#    x - excluded for another reason  

loop_
_refln_index_h
_refln_index_k
_refln_index_l
_refln_F_squared_meas
_refln_F_squared_calc
_refln_F_squared_sigma
_refln_include_status
_refln_refinement_status
_refln_refinement_weight
   1   1   0     1383.19     1356.65       16.92 o incl   0.3275E-03  # Theta= 4.71
   0   2   0    13873.87    15937.67       53.23 o incl   0.5941E-05  # Theta= 6.67
   2   2   0    13357.94    14337.59       78.23 o incl   0.6750E-05  # Theta= 9.45
  -1   3   0     3414.57     3316.10       28.91 o incl   0.8682E-04  # Theta=10.58
   1   3   0     1838.77     1773.47       27.76 o incl   0.1990E-03  # Theta=10.58
   3   3   0     3697.49     3695.35       41.38 o incl   0.6756E-04  # Theta=14.25
  -2   4   0    10955.12    11397.46       63.32 o incl   0.1025E-04  # Theta=15.04
   0   4   0     4075.43     4199.25       32.78 o incl   0.5878E-04  # Theta=13.42
   2   4   0     8304.67     8795.43       56.84 o incl   0.1673E-04  # Theta=15.04
   4   4   0     4677.50     4725.56       57.20 o incl   0.4300E-04  # Theta=19.17
  -3   5   0     5533.58     5480.06       44.85 o incl   0.3525E-04  # Theta=19.78
  -1   5   0      491.34      508.42       12.48 o incl   0.1092E-02  # Theta=17.21
   1   5   0      138.64      117.78        8.97 o incl   0.4221E-02  # Theta=17.21
   3   5   0     1385.18     1309.03       26.47 o incl   0.2838E-03  # Theta=19.78
   5   5   0     4933.53     4698.62       53.89 o incl   0.4234E-04  # Theta=24.23
  -4   6   0     4687.73     4669.44       57.25 o incl   0.4269E-04  # Theta=24.74
  -2   6   0      808.40      935.53       20.57 o incl   0.4921E-03  # Theta=21.53
   0   6   0     4790.75     5333.85       61.20 o incl   0.3700E-04  # Theta=20.38
   2   6   0    10835.32    11439.89       81.09 o incl   0.9966E-05  # Theta=21.53
   4   6   0     4006.80     4064.72       63.66 o incl   0.5119E-04  # Theta=24.74
   6   6   0     1969.20     1923.14       44.08 o incl   0.1498E-03  # Theta=29.50
  -5   7   0      140.01      146.05       11.99 o incl   0.3062E-02  # Theta=29.95
  -3   7   0      427.28      457.50       17.52 o incl   0.1031E-02  # Theta=26.23
  -1   7   0      126.15      114.14       11.00 o incl   0.3752E-02  # Theta=24.23
   1   7   0      559.87      497.88       21.92 o incl   0.7867E-03  # Theta=24.23
   3   7   0      151.67      140.61       12.06 o incl   0.2986E-02  # Theta=26.23
   5   7   0       78.46       78.93       10.20 o incl   0.4805E-02  # Theta=29.95
   7   7   0       38.93       38.81        4.54 o incl   0.1445E-01  # Theta=35.07
  -6   8   0      775.64      745.26       16.93 o incl   0.6527E-03  # Theta=35.48
  -4   8   0     1439.64     1459.45       33.80 o incl   0.2360E-03  # Theta=31.27
  -2   8   0     4153.71     4075.83       62.30 o incl   0.4993E-04  # Theta=28.59
   0   8   0     4183.00     4154.21       57.71 o incl   0.5142E-04  # Theta=27.67
   2   8   0     6282.85     6382.06       83.56 o incl   0.2445E-04  # Theta=28.59
   4   8   0     2708.69     2757.90       56.28 o incl   0.8870E-04  # Theta=31.27
   6   8   0     1551.14     1531.28       22.57 o incl   0.2592E-03  # Theta=35.48
   8   8   0      599.11      597.86       14.43 o incl   0.8721E-03  # Theta=41.04
  -7   9   0       45.96       43.29        4.62 o incl   0.1274E-01  # Theta=41.43
  -5   9   0       15.73       12.09        2.71 o incl   0.4751E-01  # Theta=36.69
  -3   9   0      445.54      417.23       25.40 o incl   0.7841E-03  # Theta=33.41
  -1   9   0      296.37      249.23       17.78 o incl   0.1472E-02  # Theta=31.71
   1   9   0       14.23       11.57        5.63 o incl   0.2129E-01  # Theta=31.71
   3   9   0      268.87      254.33       26.19 o incl   0.9449E-03  # Theta=33.41
   5   9   0       75.35       81.61        4.97 o incl   0.8055E-02  # Theta=36.69
   7   9   0       63.13       58.81        4.53 o incl   0.1035E-01  # Theta=41.43
   9   9   0        5.44        6.25        2.15 o incl   0.6922E-01  # Theta=47.62
  -8  10   0      311.60      307.15       16.44 o incl   0.1441E-02  # Theta=48.01
  -6  10   0      863.91      845.07       25.78 o incl   0.4742E-03  # Theta=42.60
  -4  10   0      999.41      970.06       20.34 o incl   0.4544E-03  # Theta=38.69
  -2  10   0     2015.65     1932.91       25.77 o incl   0.1842E-03  # Theta=36.29
   0  10   0     1729.37     1703.92       20.95 o incl   0.2275E-03  # Theta=35.48
   2  10   0     1406.21     1280.39       23.62 o incl   0.3116E-03  # Theta=36.29
   4  10   0      281.12      235.20        8.82 o incl   0.2550E-02  # Theta=38.69
   6  10   0      457.45      453.49       11.33 o incl   0.1253E-02  # Theta=42.60
   8  10   0      248.95      230.38        9.45 o incl   0.2457E-02  # Theta=48.01
  10  10   0       87.57       87.80        5.79 o incl   0.6846E-02  # Theta=55.16
  -9  11   0       10.76        7.27        2.65 o incl   0.5511E-01  # Theta=55.58
  -7  11   0       48.85       48.63        5.97 o incl   0.9830E-02  # Theta=49.18
  -5  11   0       90.72       99.27        7.98 o incl   0.5235E-02  # Theta=44.53
  -3  11   0      137.89      140.17        7.28 o incl   0.4247E-02  # Theta=41.43
  -1  11   0      384.86      368.10       11.31 o incl   0.1479E-02  # Theta=39.87
   1  11   0        0.43        7.86        1.59 o incl   0.8831E-01  # Theta=39.87
   3  11   0       13.64        7.80        1.81 o incl   0.7461E-01  # Theta=41.43
   5  11   0       52.65       57.58        4.03 o incl   0.1122E-01  # Theta=44.53
   7  11   0      503.66      494.39       11.18 o incl   0.1126E-02  # Theta=49.18
   9  11   0       21.29       22.72        3.28 o incl   0.2474E-01  # Theta=55.58
  11  11   0        3.72        5.75        1.98 o incl   0.8646E-01  # Theta=64.54
 -10  12   0       42.34       49.00        3.36 o incl   0.1470E-01  # Theta=65.04
  -8  12   0      159.82      157.86        7.53 o incl   0.3854E-02  # Theta=56.83
  -6  12   0      300.14      295.49       12.42 o incl   0.1783E-02  # Theta=51.14
  -4  12   0      208.83      193.02       10.84 o incl   0.2712E-02  # Theta=47.23
  -2  12   0      212.02      192.11        9.83 o incl   0.2831E-02  # Theta=44.92
   0  12   0      292.54      273.93       10.46 o incl   0.2046E-02  # Theta=44.14
   2  12   0       68.33       48.04        4.36 o incl   0.1206E-01  # Theta=44.92
   4  12   0      263.41      241.35        7.41 o incl   0.2566E-02  # Theta=47.23
   6  12   0      320.32      302.00        8.48 o incl   0.2000E-02  # Theta=51.14
   8  12   0      142.31      152.02        5.85 o incl   0.4416E-02  # Theta=56.83
  10  12   0       25.40       24.43        2.86 o incl   0.2541E-01  # Theta=65.04
  -9  13   0       24.84       25.47        2.69 o incl   0.2574E-01  # Theta=66.59
  -7  13   0       24.75       24.26        3.25 o incl   0.2327E-01  # Theta=58.97
  -5  13   0        0.25        1.86        2.16 o incl   0.1507E+00  # Theta=53.94
  -3  13   0       32.38       33.46        4.20 o incl   0.1645E-01  # Theta=50.74
  -1  13   0       98.02      103.02        5.71 o incl   0.6197E-02  # Theta=49.18
   1  13   0       93.15       96.17        5.78 o incl   0.6231E-02  # Theta=49.18
   3  13   0      143.65      151.75        5.92 o incl   0.4266E-02  # Theta=50.74
   5  13   0       34.10       47.99        3.39 o incl   0.1473E-01  # Theta=53.94
   7  13   0       20.37       26.83        2.68 o incl   0.2564E-01  # Theta=58.97
   9  13   0        6.84        7.68        1.73 o incl   0.8269E-01  # Theta=66.59
  -8  14   0       19.04       30.37        3.62 o incl   0.2196E-01  # Theta=69.36
  -6  14   0       45.74       42.49        3.85 o incl   0.1433E-01  # Theta=62.13
  -4  14   0       43.65       34.42        4.88 o incl   0.1439E-01  # Theta=57.68
  -2  14   0      119.85      123.88        6.13 o incl   0.5112E-02  # Theta=55.16
   0  14   0      162.22      152.96        7.19 o incl   0.3939E-02  # Theta=54.34
   2  14   0      154.93      147.17        6.83 o incl   0.4138E-02  # Theta=55.16
   4  14   0      132.87      124.01        6.60 o incl   0.4863E-02  # Theta=57.68
   6  14   0        8.59        6.91        2.02 o incl   0.7119E-01  # Theta=62.13
   8  14   0       40.03       53.86        3.02 o incl   0.1452E-01  # Theta=69.36
  -7  15   0        8.55        8.84        2.42 o incl   0.5767E-01  # Theta=73.88
  -5  15   0       16.45       15.12        2.73 o incl   0.3585E-01  # Theta=66.59
  -3  15   0        7.92       12.24        2.31 o incl   0.5272E-01  # Theta=62.60
  -1  15   0        9.96        8.98        2.17 o incl   0.6035E-01  # Theta=60.75
   1  15   0        9.06       12.79        2.12 o incl   0.5209E-01  # Theta=60.75
   3  15   0       10.21       10.13        1.99 o incl   0.5984E-01  # Theta=62.60
   5  15   0        4.17        2.33        1.97 o incl   0.1248E+00  # Theta=66.59
   7  15   0       -5.73        0.73        2.73 o incl   0.9817E-01  # Theta=73.88
  -4  16   0       21.10       19.13        2.99 o incl   0.3014E-01  # Theta=73.17
  -2  16   0       16.46       18.64        2.20 o incl   0.3627E-01  # Theta=69.36
   0  16   0       23.36       31.88        2.53 o incl   0.2386E-01  # Theta=68.22
   2  16   0       78.33       79.06        4.70 o incl   0.8268E-02  # Theta=69.36
   4  16   0       70.13       64.83        4.65 o incl   0.9575E-02  # Theta=73.17
   1   0   1     6753.92     6532.68       31.85 o incl   0.2705E-04  # Theta= 7.41
   3   0   1    15247.92    16150.20       85.87 o incl   0.5338E-05  # Theta=12.05
   5   0   1     3351.09     3406.76       41.16 o incl   0.7615E-04  # Theta=18.19
   7   0   1     2322.12     2423.40       42.91 o incl   0.1206E-03  # Theta=24.98
   9   0   1     2820.86     2725.48       68.27 o incl   0.7739E-04  # Theta=32.34
  11   0   1      174.08      156.23        7.69 o incl   0.3826E-02  # Theta=40.45
  13   0   1      119.13      113.52        7.75 o incl   0.4773E-02  # Theta=49.75
  15   0   1       43.41       48.77        4.60 o incl   0.1248E-01  # Theta=61.42
 -16   1   1       15.54       19.73        1.83 o incl   0.3776E-01  # Theta=69.64
 -14   1   1       55.54       64.04        5.04 o incl   0.9879E-02  # Theta=55.36
 -12   1   1      199.93      197.81        8.87 o incl   0.2969E-02  # Theta=45.10
 -10   1   1      363.82      350.72       10.88 o incl   0.1614E-02  # Theta=36.48
  -8   1   1     1331.72     1391.40       40.37 o incl   0.2244E-03  # Theta=28.81
  -6   1   1     1674.04     1764.57       32.44 o incl   0.2011E-03  # Theta=21.80
  -4   1   1    10693.62    10754.64       70.82 o incl   0.1079E-04  # Theta=15.40
  -2   1   1    25456.15    28927.37       91.84 o incl   0.1971E-05  # Theta= 9.99
   0   1   1     5589.13     5494.50       39.44 o incl   0.3588E-04  # Theta= 7.41
   2   1   1    12277.94    13017.64       53.60 o incl   0.8183E-05  # Theta= 9.99
   4   1   1     2567.31     2554.51       50.04 o incl   0.1002E-03  # Theta=15.40
   6   1   1     1907.35     1924.47       37.55 o incl   0.1681E-03  # Theta=21.80
   8   1   1     1253.42     1288.55       39.22 o incl   0.2409E-03  # Theta=28.81
  10   1   1      703.71      681.84       15.67 o incl   0.7209E-03  # Theta=36.48
  12   1   1      133.70      143.81        7.08 o incl   0.4434E-02  # Theta=45.10
  14   1   1       66.32       71.80        4.50 o incl   0.9195E-02  # Theta=55.36
  16   1   1       18.71       22.30        2.58 o incl   0.3113E-01  # Theta=69.64
 -15   2   1       36.99       35.49        3.15 o incl   0.1838E-01  # Theta=62.35
 -13   2   1      184.25      180.40        9.51 o incl   0.3024E-02  # Theta=50.54
 -11   2   1      255.70      238.63        8.76 o incl   0.2435E-02  # Theta=41.23
  -9   2   1     1377.05     1293.28       53.37 o incl   0.1816E-03  # Theta=33.19
  -7   2   1     2631.99     2655.43       60.57 o incl   0.8785E-04  # Theta=25.97
  -5   2   1     5749.18     5715.57       62.57 o incl   0.3090E-04  # Theta=19.46
  -3   2   1     1290.37     1328.75       26.16 o incl   0.3030E-03  # Theta=13.82
  -1   2   1    12089.54    12701.84       62.34 o incl   0.8425E-05  # Theta= 9.99
   1   2   1    26831.31    33413.47      106.91 o incl   0.1567E-05  # Theta= 9.99
   3   2   1     1770.72     1775.48       25.91 o incl   0.2115E-03  # Theta=13.82
   5   2   1     2514.19     2471.03       31.57 o incl   0.1257E-03  # Theta=19.46
   7   2   1     2401.62     2371.24       38.44 o incl   0.1254E-03  # Theta=25.97
   9   2   1     1090.76     1086.92       44.25 o incl   0.2473E-03  # Theta=33.19
  11   2   1      457.12      452.11       14.31 o incl   0.1129E-02  # Theta=41.23
  13   2   1       76.27       70.16        6.08 o incl   0.7917E-02  # Theta=50.54
  15   2   1       33.83       30.82        2.88 o incl   0.2095E-01  # Theta=62.35
 -16   3   1       12.99       14.71        1.57 o incl   0.5022E-01  # Theta=72.14
 -14   3   1       49.60       52.28        4.64 o incl   0.1145E-01  # Theta=57.03
 -12   3   1      212.82      217.01        7.70 o incl   0.2877E-02  # Theta=46.64
 -10   3   1      428.18      418.72       10.87 o incl   0.1395E-02  # Theta=38.08
  -8   3   1     1438.94     1442.87       45.45 o incl   0.1984E-03  # Theta=30.60
  -6   3   1     2038.14     1935.64       57.09 o incl   0.1236E-03  # Theta=23.96
  -4   3   1     5450.86     5466.47       57.23 o incl   0.3423E-04  # Theta=18.19
  -2   3   1     1049.93     1053.22       17.73 o incl   0.4480E-03  # Theta=13.82
   0   3   1    14351.17    15426.97       71.64 o incl   0.5918E-05  # Theta=12.05
   2   3   1     1502.52     1550.53       18.09 o incl   0.2719E-03  # Theta=13.82
   4   3   1     4245.53     4245.02       35.47 o incl   0.5420E-04  # Theta=18.19
   6   3   1     2883.84     2896.92       40.50 o incl   0.9509E-04  # Theta=23.96
   8   3   1      985.27      966.04       34.11 o incl   0.3429E-03  # Theta=30.60
  10   3   1      715.96      705.88       17.46 o incl   0.6715E-03  # Theta=38.08
  12   3   1      120.09      122.39        7.49 o incl   0.4785E-02  # Theta=46.64
  14   3   1       23.25       22.45        3.18 o incl   0.2576E-01  # Theta=57.03
  16   3   1        7.57       12.10        2.19 o incl   0.5473E-01  # Theta=72.14
 -15   4   1       29.82       32.10        2.45 o incl   0.2213E-01  # Theta=65.28
 -13   4   1      126.95      117.94        6.00 o incl   0.5290E-02  # Theta=52.92
 -11   4   1      273.28      265.41       10.28 o incl   0.2136E-02  # Theta=43.55
  -9   4   1      504.97      478.42       13.20 o incl   0.1121E-02  # Theta=35.67
  -7   4   1     2143.16     2024.27       45.97 o incl   0.1373E-03  # Theta=28.81
  -5   4   1     3185.75     3096.58       49.06 o incl   0.8041E-04  # Theta=22.90
  -3   4   1     3682.35     3570.03       40.66 o incl   0.6799E-04  # Theta=18.19
  -1   4   1     1654.74     1602.59       22.19 o incl   0.2409E-03  # Theta=15.40
   1   4   1    11408.39    11698.26       51.54 o incl   0.9609E-05  # Theta=15.40
   3   4   1     5077.54     5086.40       46.03 o incl   0.4019E-04  # Theta=18.19
   5   4   1     2174.68     2100.32       34.69 o incl   0.1495E-03  # Theta=22.90
   7   4   1      941.68      930.88       33.78 o incl   0.3558E-03  # Theta=28.81
   9   4   1      948.25      917.91       19.68 o incl   0.4959E-03  # Theta=35.67
  11   4   1      334.36      335.86       11.58 o incl   0.1678E-02  # Theta=43.55
  13   4   1       42.91       45.58        4.14 o incl   0.1359E-01  # Theta=52.92
  15   4   1       49.92       49.73        4.13 o incl   0.1266E-01  # Theta=65.28
 -14   5   1       33.81       35.25        3.29 o incl   0.1860E-01  # Theta=60.51
 -12   5   1      169.05      176.63        7.06 o incl   0.3580E-02  # Theta=49.75
 -10   5   1      301.04      314.66       11.03 o incl   0.1828E-02  # Theta=41.23
  -8   5   1      823.99      835.40       30.53 o incl   0.4213E-03  # Theta=34.02
  -6   5   1     1777.92     1757.78       39.42 o incl   0.1757E-03  # Theta=27.89
  -4   5   1     2461.96     2365.50       39.64 o incl   0.1213E-03  # Theta=22.90
  -2   5   1     3068.98     2988.18       37.03 o incl   0.9241E-04  # Theta=19.46
   0   5   1     3244.80     3226.04       33.18 o incl   0.8525E-04  # Theta=18.19
   2   5   1     5697.35     5729.83       51.39 o incl   0.3208E-04  # Theta=19.46
   4   5   1     2799.32     2751.19       39.90 o incl   0.1020E-03  # Theta=22.90
   6   5   1      646.26      635.69       24.74 o incl   0.6075E-03  # Theta=27.89
   8   5   1      696.01      666.31       24.55 o incl   0.5887E-03  # Theta=34.02
  10   5   1      259.61      252.42       11.64 o incl   0.2112E-02  # Theta=41.23
  12   5   1       93.27       82.41        7.08 o incl   0.6232E-02  # Theta=49.75
  14   5   1       61.47       61.97        5.08 o incl   0.9735E-02  # Theta=60.51
 -15   6   1       27.83       30.57        2.52 o incl   0.2396E-01  # Theta=70.85
 -13   6   1      101.03      101.20        4.89 o incl   0.6454E-02  # Theta=57.03
 -11   6   1       62.49       67.77        4.46 o incl   0.9723E-02  # Theta=47.42
  -9   6   1      423.80      412.05       12.85 o incl   0.1291E-02  # Theta=39.66
  -7   6   1     1238.58     1174.93       39.28 o incl   0.2572E-03  # Theta=33.19
  -5   6   1      638.02      628.94       24.75 o incl   0.6118E-03  # Theta=27.89
  -3   6   1     3058.82     3014.01       44.13 o incl   0.8662E-04  # Theta=23.96
  -1   6   1     2436.93     2400.10       34.26 o incl   0.1306E-03  # Theta=21.80
   1   6   1     2143.99     2205.18       37.65 o incl   0.1432E-03  # Theta=21.80
   3   6   1     1770.78     1763.80       32.63 o incl   0.1948E-03  # Theta=23.96
   5   6   1     1935.88     1933.71       45.34 o incl   0.1468E-03  # Theta=27.89
   7   6   1      943.47      935.91       33.69 o incl   0.3570E-03  # Theta=33.19
   9   6   1      443.50      443.79       14.43 o incl   0.1164E-02  # Theta=39.66
  11   6   1      245.80      257.77       11.69 o incl   0.2105E-02  # Theta=47.42
  13   6   1       85.72       81.72        6.06 o incl   0.7123E-02  # Theta=57.03
  15   6   1       18.34       17.91        2.63 o incl   0.3349E-01  # Theta=70.85
 -14   7   1       21.31       25.52        2.49 o incl   0.2832E-01  # Theta=66.31
 -12   7   1       62.43       64.80        4.16 o incl   0.1018E-01  # Theta=54.54
 -10   7   1      204.63      221.73        8.20 o incl   0.2846E-02  # Theta=45.87
  -8   7   1      533.04      552.41       14.28 o incl   0.9495E-03  # Theta=38.87
  -6   7   1      752.29      748.26       32.56 o incl   0.4352E-03  # Theta=33.19
  -4   7   1     1211.48     1170.86       38.58 o incl   0.2645E-03  # Theta=28.81
  -2   7   1     2728.27     2593.45       45.71 o incl   0.1025E-03  # Theta=25.97
   0   7   1     1660.09     1702.33       33.77 o incl   0.2033E-03  # Theta=24.98
   2   7   1     2217.21     2219.56       45.75 o incl   0.1261E-03  # Theta=25.97
   4   7   1     1806.35     1761.67       44.25 o incl   0.1646E-03  # Theta=28.81
   6   7   1     1208.98     1218.82       37.55 o incl   0.2626E-03  # Theta=33.19
   8   7   1      365.16      342.60       12.40 o incl   0.1566E-02  # Theta=38.87
  10   7   1      216.01      206.57       11.10 o incl   0.2510E-02  # Theta=45.87
  12   7   1       90.75       85.07        7.36 o incl   0.6149E-02  # Theta=54.54
  14   7   1       25.02       28.75        2.88 o incl   0.2348E-01  # Theta=66.31
 -13   8   1       32.18       37.19        3.74 o incl   0.1771E-01  # Theta=63.30
 -11   8   1      113.17      125.44        6.45 o incl   0.4989E-02  # Theta=52.92
  -9   8   1      273.31      279.92        9.81 o incl   0.2102E-02  # Theta=45.10
  -7   8   1      547.06      512.16       13.42 o incl   0.1035E-02  # Theta=38.87
  -5   8   1      793.80      753.07       31.99 o incl   0.4334E-03  # Theta=34.02
  -3   8   1     1177.82     1180.38       41.51 o incl   0.2495E-03  # Theta=30.60
  -1   8   1     1455.17     1474.39       36.00 o incl   0.2217E-03  # Theta=28.81
   1   8   1     1570.65     1594.56       44.18 o incl   0.1843E-03  # Theta=28.81
   3   8   1     1736.20     1776.11       46.08 o incl   0.1634E-03  # Theta=30.60
   5   8   1     1004.73      994.37       35.96 o incl   0.3187E-03  # Theta=34.02
   7   8   1      580.96      600.60       13.57 o incl   0.8870E-03  # Theta=38.87
   9   8   1      108.12      107.75        7.32 o incl   0.5273E-02  # Theta=45.10
  11   8   1      152.48      149.19        8.72 o incl   0.3737E-02  # Theta=52.92
  13   8   1       35.73       42.93        3.46 o incl   0.1636E-01  # Theta=63.30
 -12   9   1       53.50       62.81        4.00 o incl   0.1105E-01  # Theta=61.42
 -10   9   1       88.13       88.62        5.58 o incl   0.6972E-02  # Theta=52.12
  -8   9   1       80.68       86.52        5.63 o incl   0.7219E-02  # Theta=45.10
  -6   9   1      319.79      323.04        9.85 o incl   0.1843E-02  # Theta=39.66
  -4   9   1      798.33      810.35       17.71 o incl   0.6015E-03  # Theta=35.67
  -2   9   1      949.90      968.43       37.15 o incl   0.3180E-03  # Theta=33.19
   0   9   1     2412.49     2332.89       58.95 o incl   0.1007E-03  # Theta=32.34
   2   9   1     1045.51      988.59       40.09 o incl   0.2922E-03  # Theta=33.19
   4   9   1      381.52      359.78       10.60 o incl   0.1596E-02  # Theta=35.67
   6   9   1      480.87      468.02       11.81 o incl   0.1174E-02  # Theta=39.66
   8   9   1      235.99      225.73        8.05 o incl   0.2700E-02  # Theta=45.10
  10   9   1       69.72       61.65        5.90 o incl   0.8746E-02  # Theta=52.12
  12   9   1       41.75       41.73        3.76 o incl   0.1496E-01  # Theta=61.42
 -13  10   1        4.05        6.82        2.40 o incl   0.7617E-01  # Theta=73.50
 -11  10   1       66.04       69.17        5.21 o incl   0.8982E-02  # Theta=60.51
  -9  10   1       98.87       86.58        6.68 o incl   0.6360E-02  # Theta=52.12
  -7  10   1      283.23      274.11       10.57 o incl   0.2056E-02  # Theta=45.87
  -5  10   1      322.40      287.83       11.43 o incl   0.1871E-02  # Theta=41.23
  -3  10   1      767.15      755.87       19.27 o incl   0.6011E-03  # Theta=38.08
  -1  10   1      747.70      728.75       19.03 o incl   0.6266E-03  # Theta=36.48
   1  10   1      347.98      337.06       11.77 o incl   0.1632E-02  # Theta=36.48
   3  10   1      604.23      594.12       12.32 o incl   0.9342E-03  # Theta=38.08
   5  10   1      396.51      405.95        9.14 o incl   0.1517E-02  # Theta=41.23
   7  10   1      263.38      274.12        8.65 o incl   0.2268E-02  # Theta=45.87
   9  10   1       70.21       73.83        4.86 o incl   0.8661E-02  # Theta=52.12
  11  10   1       49.49       47.08        3.57 o incl   0.1378E-01  # Theta=60.51
  13  10   1        6.38       12.40        1.75 o incl   0.6275E-01  # Theta=73.50
 -12  11   1        6.97        8.14        2.02 o incl   0.7282E-01  # Theta=72.14
 -10  11   1       48.17       51.21        4.38 o incl   0.1213E-01  # Theta=60.51
  -8  11   1      103.21      121.99        8.54 o incl   0.4564E-02  # Theta=52.92
  -6  11   1      198.39      200.73        8.13 o incl   0.3071E-02  # Theta=47.42
  -4  11   1      261.85      265.71       12.14 o incl   0.1996E-02  # Theta=43.55
  -2  11   1      432.05      421.82       13.92 o incl   0.1213E-02  # Theta=41.23
   0  11   1      144.92      135.84        7.44 o incl   0.4356E-02  # Theta=40.45
   2  11   1      258.30      261.78        9.76 o incl   0.2171E-02  # Theta=41.23
   4  11   1      297.71      295.83        8.54 o incl   0.2077E-02  # Theta=43.55
   6  11   1       64.81       62.92        4.20 o incl   0.1026E-01  # Theta=47.42
   8  11   1      122.30      116.88        6.07 o incl   0.5227E-02  # Theta=52.92
  10  11   1       58.79       56.24        4.61 o incl   0.1092E-01  # Theta=60.51
  12  11   1       14.76       18.33        2.39 o incl   0.3716E-01  # Theta=72.14
 -11  12   1       15.73       24.01        2.52 o incl   0.3069E-01  # Theta=72.14
  -9  12   1       36.38       42.87        3.63 o incl   0.1545E-01  # Theta=61.42
  -7  12   1       85.47       85.18        5.64 o incl   0.7230E-02  # Theta=54.54
  -5  12   1       89.01       82.21        7.01 o incl   0.6438E-02  # Theta=49.75
  -3  12   1      136.39      148.34        7.79 o incl   0.4085E-02  # Theta=46.64
  -1  12   1      199.17      200.35        8.29 o incl   0.3066E-02  # Theta=45.10
   1  12   1      247.68      247.92        8.94 o incl   0.2441E-02  # Theta=45.10
   3  12   1      225.84      220.47        7.25 o incl   0.2868E-02  # Theta=46.64
   5  12   1      116.18      112.78        4.78 o incl   0.5937E-02  # Theta=49.75
   7  12   1       68.40       70.69        4.40 o incl   0.9353E-02  # Theta=54.54
   9  12   1       63.66       66.60        4.60 o incl   0.9732E-02  # Theta=61.42
  11  12   1        8.55       10.89        1.79 o incl   0.6233E-01  # Theta=72.14
 -10  13   1        6.30       10.62        2.32 o incl   0.5937E-01  # Theta=73.50
  -8  13   1       24.51       31.12        2.97 o incl   0.2280E-01  # Theta=63.30
  -6  13   1       85.66       83.26        5.17 o incl   0.7551E-02  # Theta=57.03
  -4  13   1       45.53       43.88        4.64 o incl   0.1290E-01  # Theta=52.92
  -2  13   1       95.45       87.07        7.38 o incl   0.5973E-02  # Theta=50.54
   0  13   1      146.43      138.49        7.35 o incl   0.4195E-02  # Theta=49.75
   2  13   1      168.46      160.42        8.00 o incl   0.3597E-02  # Theta=50.54
   4  13   1       93.24       85.85        4.31 o incl   0.7734E-02  # Theta=52.92
   6  13   1       85.62       82.43        3.89 o incl   0.8167E-02  # Theta=57.03
   8  13   1       41.70       50.34        3.71 o incl   0.1417E-01  # Theta=63.30
  10  13   1        3.55        5.94        1.68 o incl   0.1033E+00  # Theta=73.50
  -7  14   1       23.76       36.89        3.87 o incl   0.1802E-01  # Theta=66.31
  -5  14   1       73.80       67.88        4.79 o incl   0.9093E-02  # Theta=60.51
  -3  14   1       17.11       13.77        3.14 o incl   0.3473E-01  # Theta=57.03
  -1  14   1       61.31       66.93        4.29 o incl   0.9972E-02  # Theta=55.36
   1  14   1       74.97       73.56        5.64 o incl   0.8074E-02  # Theta=55.36
   3  14   1       54.10       54.82        3.45 o incl   0.1226E-01  # Theta=57.03
   5  14   1       33.60       34.64        3.30 o incl   0.1877E-01  # Theta=60.51
   7  14   1       26.09       32.67        3.92 o incl   0.1907E-01  # Theta=66.31
  -6  15   1       10.82       19.15        2.63 o incl   0.3566E-01  # Theta=70.85
  -4  15   1       31.72       37.89        2.97 o incl   0.1876E-01  # Theta=65.28
  -2  15   1       20.07       21.93        2.45 o incl   0.3093E-01  # Theta=62.35
   0  15   1       47.52       50.53        3.97 o incl   0.1288E-01  # Theta=61.42
   2  15   1       37.62       32.91        3.33 o incl   0.1855E-01  # Theta=62.35
   4  15   1       23.46       26.90        2.97 o incl   0.2446E-01  # Theta=65.28
   6  15   1       21.12       20.43        3.37 o incl   0.2804E-01  # Theta=70.85
  -3  16   1       12.27       14.27        1.90 o incl   0.4820E-01  # Theta=72.14
  -1  16   1       28.05       28.99        2.98 o incl   0.2287E-01  # Theta=69.64
   1  16   1       17.95       26.14        2.31 o incl   0.2862E-01  # Theta=69.64
   3  16   1       13.64       18.78        2.10 o incl   0.3925E-01  # Theta=72.14
   0   0   2       42.76       44.76        5.67 o incl   0.1290E-01  # Theta=13.33
   2   0   2      593.17      451.85       46.70 o incl   0.3404E-03  # Theta=14.96
   4   0   2     5703.38     5794.35       56.27 o incl   0.3172E-04  # Theta=19.10
   6   0   2     4336.39     4196.40       63.91 o incl   0.4833E-04  # Theta=24.68
   8   0   2      436.29      378.75       26.92 o incl   0.7708E-03  # Theta=31.22
  10   0   2       29.09       22.22        3.74 o incl   0.2176E-01  # Theta=38.64
  12   0   2      207.52      198.86       10.46 o incl   0.2642E-02  # Theta=47.19
  14   0   2       17.29       12.59        2.94 o incl   0.3830E-01  # Theta=57.63
  16   0   2        4.51        5.47        1.43 o incl   0.1150E+00  # Theta=73.09
 -15   1   2       44.62       49.63        3.53 o incl   0.1372E-01  # Theta=64.48
 -13   1   2       58.94       59.59        4.99 o incl   0.1028E-01  # Theta=52.28
 -11   1   2      630.99      632.96       14.98 o incl   0.8204E-03  # Theta=42.94
  -9   1   2     1209.23     1157.05       22.42 o incl   0.3584E-03  # Theta=35.02
  -7   1   2     2472.73     2519.71       53.48 o incl   0.9979E-04  # Theta=28.08
  -5   1   2     2158.71     2174.08       37.11 o incl   0.1436E-03  # Theta=22.03
  -3   1   2     2770.85     2774.97       31.37 o incl   0.1069E-03  # Theta=17.14
  -1   1   2     6797.61     7027.00       40.49 o incl   0.2516E-04  # Theta=14.16
   1   1   2     6127.52     6327.76       33.96 o incl   0.3000E-04  # Theta=14.16
   3   1   2     4691.66     4711.84       40.18 o incl   0.4801E-04  # Theta=17.14
   5   1   2     5492.66     5406.47       65.08 o incl   0.3364E-04  # Theta=22.03
   7   1   2     1276.95     1217.16       36.69 o incl   0.2581E-03  # Theta=28.08
   9   1   2      849.24      822.39       17.92 o incl   0.5610E-03  # Theta=35.02
  11   1   2      213.26      230.04        9.00 o incl   0.2570E-02  # Theta=42.94
  13   1   2       63.08       65.65        5.23 o incl   0.9272E-02  # Theta=52.28
  15   1   2       42.16       45.66        3.92 o incl   0.1389E-01  # Theta=64.48
 -16   2   2       -2.31        0.49        1.69 o incl   0.2400E+00  # Theta=74.54
 -14   2   2       17.56       18.92        2.59 o incl   0.3224E-01  # Theta=58.49
 -12   2   2      150.42      154.47        7.98 o incl   0.3801E-02  # Theta=47.96
 -10   2   2      257.06      264.79       10.02 o incl   0.2157E-02  # Theta=39.43
  -8   2   2      280.37      222.91       22.76 o incl   0.1217E-02  # Theta=32.09
  -6   2   2      140.79      159.32       12.86 o incl   0.2818E-02  # Theta=25.69
  -4   2   2     4359.37     4270.60       55.18 o incl   0.4849E-04  # Theta=20.31
  -2   2   2     7985.07     7872.76       55.02 o incl   0.1879E-04  # Theta=16.44
   0   2   2      998.06      993.73       17.46 o incl   0.4676E-03  # Theta=14.96
   2   2   2     8109.11     8028.42       50.23 o incl   0.1825E-04  # Theta=16.44
   4   2   2     5277.41     5520.49       57.32 o incl   0.3514E-04  # Theta=20.31
   6   2   2     1441.90     1439.18       39.58 o incl   0.2196E-03  # Theta=25.69
   8   2   2      601.34      601.59       26.68 o incl   0.6084E-03  # Theta=32.09
  10   2   2      113.73       97.04        6.18 o incl   0.6010E-02  # Theta=39.43
  12   2   2       90.61       88.35        6.40 o incl   0.6476E-02  # Theta=47.96
  14   2   2       30.54       24.13        3.43 o incl   0.2244E-01  # Theta=58.49
  16   2   2        7.36       12.07        2.26 o incl   0.5578E-01  # Theta=74.54
 -15   3   2       27.41       30.88        2.27 o incl   0.2375E-01  # Theta=66.53
 -13   3   2       65.49       60.43        5.18 o incl   0.9517E-02  # Theta=53.89
 -11   3   2      360.84      377.37       11.07 o incl   0.1554E-02  # Theta=44.49
  -9   3   2      965.75      932.46       19.77 o incl   0.4746E-03  # Theta=36.65
  -7   3   2     1287.18     1290.58       47.16 o incl   0.2066E-03  # Theta=29.90
  -5   3   2      959.83      973.40       28.87 o incl   0.3819E-03  # Theta=24.17
  -3   3   2     2364.57     2204.09       38.46 o incl   0.1351E-03  # Theta=19.71
  -1   3   2     5277.49     5161.49       47.73 o incl   0.3957E-04  # Theta=17.14
   1   3   2     3663.87     3648.39       35.45 o incl   0.6943E-04  # Theta=17.14
   3   3   2     2378.97     2271.27       37.62 o incl   0.1331E-03  # Theta=19.71
   5   3   2      204.84      161.02       41.28 o incl   0.5194E-03  # Theta=24.17
   7   3   2      979.22      924.88       34.43 o incl   0.3416E-03  # Theta=29.90
   9   3   2      966.34      926.68       17.69 o incl   0.4894E-03  # Theta=36.65
  11   3   2       97.09       99.09        6.55 o incl   0.5904E-02  # Theta=44.49
  13   3   2      138.08      138.63        7.57 o incl   0.4227E-02  # Theta=53.89
  15   3   2       38.60       38.13        4.16 o incl   0.1540E-01  # Theta=66.53
 -14   4   2       16.77       16.08        2.19 o incl   0.3985E-01  # Theta=61.15
 -12   4   2       54.41       63.62        4.92 o incl   0.9593E-02  # Theta=50.31
 -10   4   2      247.32      250.02        9.28 o incl   0.2331E-02  # Theta=41.78
  -8   4   2      468.91      416.22       14.00 o incl   0.1206E-02  # Theta=34.61
  -6   4   2      796.98      782.48       30.15 o incl   0.4530E-03  # Theta=28.54
  -4   4   2     2474.35     2453.35       40.21 o incl   0.1195E-03  # Theta=23.65
  -2   4   2     5327.67     5253.08       57.03 o incl   0.3665E-04  # Theta=20.31
   0   4   2     6007.63     6151.98       49.96 o incl   0.2961E-04  # Theta=19.10
   2   4   2     4275.83     4274.99       42.42 o incl   0.5249E-04  # Theta=20.31
   4   4   2     2108.09     2223.94       32.67 o incl   0.1487E-03  # Theta=23.65
   6   4   2     2044.85     2162.98       43.13 o incl   0.1381E-03  # Theta=28.54
   8   4   2      233.21      240.09       10.59 o incl   0.2364E-02  # Theta=34.61
  10   4   2      156.51      155.63        8.16 o incl   0.3603E-02  # Theta=41.78
  12   4   2      114.25      114.28        7.24 o incl   0.5062E-02  # Theta=50.31
  14   4   2       41.63       41.79        4.48 o incl   0.1382E-01  # Theta=61.15
 -15   5   2       30.56       34.48        2.67 o incl   0.2070E-01  # Theta=71.11
 -13   5   2       66.27       65.84        3.88 o incl   0.1025E-01  # Theta=57.20
 -11   5   2      173.19      186.55        8.22 o incl   0.3248E-02  # Theta=47.58
  -9   5   2      572.79      584.84       15.28 o incl   0.8722E-03  # Theta=39.83
  -7   5   2      943.18      944.47       38.84 o incl   0.3107E-03  # Theta=33.36
  -5   5   2      219.38      234.23       15.32 o incl   0.1810E-02  # Theta=28.08
  -3   5   2      576.46      505.68       21.93 o incl   0.7941E-03  # Theta=24.17
  -1   5   2     4948.53     4718.92       58.47 o incl   0.4157E-04  # Theta=22.03
   1   5   2     2089.44     2185.68       34.56 o incl   0.1500E-03  # Theta=22.03
   3   5   2     1145.37     1187.34       27.85 o incl   0.3225E-03  # Theta=24.17
   5   5   2      337.02      341.75       18.92 o incl   0.1172E-02  # Theta=28.08
   7   5   2     1155.49     1075.84       42.33 o incl   0.2558E-03  # Theta=33.36
   9   5   2      514.93      481.34       15.14 o incl   0.1028E-02  # Theta=39.83
  11   5   2      410.30      407.13       14.58 o incl   0.1235E-02  # Theta=47.58
  13   5   2      110.67      108.27        7.12 o incl   0.5325E-02  # Theta=57.20
  15   5   2       12.37       13.01        2.18 o incl   0.4795E-01  # Theta=71.11
 -14   6   2       14.02       16.83        1.94 o incl   0.4421E-01  # Theta=66.00
 -12   6   2       37.69       38.20        3.15 o incl   0.1740E-01  # Theta=54.30
 -10   6   2       82.20       82.46        5.56 o incl   0.7381E-02  # Theta=45.64
  -8   6   2       56.44       73.48        5.16 o incl   0.9090E-02  # Theta=38.64
  -6   6   2      605.43      622.10       31.86 o incl   0.5061E-03  # Theta=32.94
  -4   6   2     2272.10     2276.18       51.19 o incl   0.1159E-03  # Theta=28.54
  -2   6   2     1375.11     1357.67       33.35 o incl   0.2586E-03  # Theta=25.69
   0   6   2     4025.62     3885.20       55.26 o incl   0.5669E-04  # Theta=24.68
   2   6   2      360.10      362.11       19.91 o incl   0.1125E-02  # Theta=25.69
   4   6   2      985.02      949.79       30.36 o incl   0.3820E-03  # Theta=28.54
   6   6   2      576.22      607.50       25.20 o incl   0.6404E-03  # Theta=32.94
   8   6   2      271.24      281.03       12.94 o incl   0.1850E-02  # Theta=38.64
  10   6   2       51.12       63.83        5.71 o incl   0.9233E-02  # Theta=45.64
  12   6   2        5.80        5.91        2.33 o incl   0.7116E-01  # Theta=54.30
  14   6   2        9.86        8.89        1.97 o incl   0.6465E-01  # Theta=66.00
 -13   7   2       25.15       29.00        2.87 o incl   0.2381E-01  # Theta=62.54
 -11   7   2       19.10       25.36        2.89 o incl   0.2576E-01  # Theta=52.28
  -9   7   2      163.25      186.25        7.17 o incl   0.3474E-02  # Theta=44.49
  -7   7   2      959.66      960.57       18.87 o incl   0.4638E-03  # Theta=38.25
  -5   7   2     1265.31     1193.69       43.30 o incl   0.2321E-03  # Theta=33.36
  -3   7   2     1243.46     1126.60       42.53 o incl   0.2415E-03  # Theta=29.90
  -1   7   2     1186.06     1180.23       34.72 o incl   0.2814E-03  # Theta=28.08
   1   7   2     2488.37     2488.37       46.86 o incl   0.1073E-03  # Theta=28.08
   3   7   2     1236.23     1267.31       44.61 o incl   0.2222E-03  # Theta=29.90
   5   7   2      953.16      976.21       41.20 o incl   0.2888E-03  # Theta=33.36
   7   7   2      968.60      975.54       21.52 o incl   0.4339E-03  # Theta=38.25
   9   7   2      447.26      405.56       15.59 o incl   0.1174E-02  # Theta=44.49
  11   7   2      112.00      108.96        8.39 o incl   0.4761E-02  # Theta=52.28
  13   7   2       35.33       33.89        2.65 o incl   0.2048E-01  # Theta=62.54
 -14   8   2        2.23        4.43        2.55 o incl   0.8520E-01  # Theta=74.54
 -12   8   2        6.17        7.47        2.28 o incl   0.6868E-01  # Theta=60.25
 -10   8   2       55.44       64.59        4.82 o incl   0.1009E-01  # Theta=51.09
  -8   8   2      113.87      123.39        5.74 o incl   0.5325E-02  # Theta=44.10
  -6   8   2      347.40      348.13       11.38 o incl   0.1637E-02  # Theta=38.64
  -4   8   2      321.46      316.30       15.00 o incl   0.1494E-02  # Theta=34.61
  -2   8   2      732.96      701.82       34.22 o incl   0.4294E-03  # Theta=32.09
   0   8   2      259.09      244.48       16.54 o incl   0.1654E-02  # Theta=31.22
   2   8   2       92.13       78.49       11.96 o incl   0.4215E-02  # Theta=32.09
   4   8   2      396.60      372.29       13.12 o incl   0.1402E-02  # Theta=34.61
   6   8   2      129.36      146.36        6.46 o incl   0.4543E-02  # Theta=38.64
   8   8   2      137.80      136.29        8.31 o incl   0.4038E-02  # Theta=44.10
  10   8   2       25.75       21.97        3.43 o incl   0.2429E-01  # Theta=51.09
  12   8   2        7.47        5.34        1.62 o incl   0.9180E-01  # Theta=60.25
  14   8   2        2.05        5.72        2.30 o incl   0.9048E-01  # Theta=74.54
 -13   9   2       23.62       31.94        3.76 o incl   0.1946E-01  # Theta=71.11
 -11   9   2       37.19       37.82        3.73 o incl   0.1683E-01  # Theta=58.92
  -9   9   2      287.34      304.09        9.57 o incl   0.1993E-02  # Theta=50.70
  -7   9   2      463.04      442.25       12.29 o incl   0.1231E-02  # Theta=44.49
  -5   9   2      499.76      484.74       17.53 o incl   0.9587E-03  # Theta=39.83
  -3   9   2      972.31      933.64       24.02 o incl   0.4302E-03  # Theta=36.65
  -1   9   2      736.81      738.14       20.16 o incl   0.6057E-03  # Theta=35.02
   1   9   2     1103.19     1064.37       21.17 o incl   0.4037E-03  # Theta=35.02
   3   9   2      927.59      919.00       15.91 o incl   0.5230E-03  # Theta=36.65
   5   9   2      588.25      588.34       12.81 o incl   0.9170E-03  # Theta=39.83
   7   9   2      239.15      249.72       10.61 o incl   0.2239E-02  # Theta=44.49
   9   9   2      297.95      293.70        9.89 o incl   0.1988E-02  # Theta=50.70
  11   9   2       81.73       89.51        4.45 o incl   0.7832E-02  # Theta=58.92
  13   9   2        7.16       10.47        1.95 o incl   0.6325E-01  # Theta=71.11
 -12  10   2        9.58       11.78        1.85 o incl   0.5839E-01  # Theta=69.30
 -10  10   2       33.53       35.65        3.97 o incl   0.1714E-01  # Theta=58.49
  -8  10   2       32.64       33.88        3.57 o incl   0.1814E-01  # Theta=51.09
  -6  10   2       34.22       40.41        4.61 o incl   0.1397E-01  # Theta=45.64
  -4  10   2       88.79       91.41        7.29 o incl   0.5795E-02  # Theta=41.78
  -2  10   2       95.04       83.33        6.69 o incl   0.6408E-02  # Theta=39.43
   0  10   2       40.01       46.08        3.87 o incl   0.1408E-01  # Theta=38.64
   2  10   2      305.16      320.05       10.16 o incl   0.1820E-02  # Theta=39.43
   4  10   2      243.74      235.88        7.27 o incl   0.2625E-02  # Theta=41.78
   6  10   2       99.21       90.21        5.57 o incl   0.6636E-02  # Theta=45.64
   8  10   2       84.04       86.83        5.92 o incl   0.7080E-02  # Theta=51.09
  10  10   2       26.57       25.06        2.96 o incl   0.2518E-01  # Theta=58.49
  12  10   2        4.96        4.91        1.38 o incl   0.1169E+00  # Theta=69.30
 -11  11   2       24.90       32.77        3.27 o incl   0.2098E-01  # Theta=68.72
  -9  11   2       83.35       93.34        4.75 o incl   0.7436E-02  # Theta=58.92
  -7  11   2       97.60      104.99        6.64 o incl   0.5735E-02  # Theta=52.28
  -5  11   2      353.66      349.23       14.80 o incl   0.1393E-02  # Theta=47.58
  -3  11   2       71.36       72.02        7.97 o incl   0.6558E-02  # Theta=44.49
  -1  11   2      278.06      298.54       11.81 o incl   0.1802E-02  # Theta=42.94
   1  11   2      670.68      687.07       15.64 o incl   0.7466E-03  # Theta=42.94
   3  11   2      362.77      364.35       10.26 o incl   0.1627E-02  # Theta=44.49
   5  11   2      177.45      172.84        7.07 o incl   0.3562E-02  # Theta=47.58
   7  11   2       24.25       31.86        2.84 o incl   0.2244E-01  # Theta=52.28
   9  11   2       33.42       31.02        3.21 o incl   0.2057E-01  # Theta=58.92
  11  11   2       28.53       30.73        2.86 o incl   0.2224E-01  # Theta=68.72
 -10  12   2        2.89        4.53        2.01 o incl   0.1061E+00  # Theta=69.30
  -8  12   2        7.59        7.66        3.15 o incl   0.4924E-01  # Theta=60.25
  -6  12   2       10.59        8.44        2.48 o incl   0.5327E-01  # Theta=54.30
  -4  12   2       98.73       92.71        9.28 o incl   0.4863E-02  # Theta=50.31
  -2  12   2      129.21      120.33        8.15 o incl   0.4452E-02  # Theta=47.96
   0  12   2      228.46      218.35        9.98 o incl   0.2506E-02  # Theta=47.19
   2  12   2      150.52      150.87        7.74 o incl   0.3889E-02  # Theta=47.96
   4  12   2       54.72       58.88        4.09 o incl   0.1090E-01  # Theta=50.31
   6  12   2       35.63       32.63        3.49 o incl   0.1866E-01  # Theta=54.30
   8  12   2        3.06        2.55        1.65 o incl   0.1526E+00  # Theta=60.25
  10  12   2        9.24        9.35        1.84 o incl   0.6696E-01  # Theta=69.30
  -9  13   2        7.23       13.58        2.40 o incl   0.4904E-01  # Theta=71.11
  -7  13   2       34.72       37.82        3.10 o incl   0.1821E-01  # Theta=62.54
  -5  13   2      118.00      110.91        6.07 o incl   0.5551E-02  # Theta=57.20
  -3  13   2      136.73      129.89        6.35 o incl   0.4749E-02  # Theta=53.89
  -1  13   2       72.90       82.14        4.75 o incl   0.8268E-02  # Theta=52.28
   1  13   2       50.57       48.24        4.71 o incl   0.1212E-01  # Theta=52.28
   3  13   2       71.95       63.73        4.70 o incl   0.9455E-02  # Theta=53.89
   5  13   2       67.56       60.03        4.21 o incl   0.1060E-01  # Theta=57.20
   7  13   2       21.86       23.21        2.45 o incl   0.2921E-01  # Theta=62.54
   9  13   2       32.47       34.40        2.84 o incl   0.1959E-01  # Theta=71.11
  -8  14   2        4.56        5.09        1.78 o incl   0.1054E+00  # Theta=74.54
  -6  14   2        6.73        8.78        2.05 o incl   0.6919E-01  # Theta=66.00
  -4  14   2       45.19       42.97        4.10 o incl   0.1396E-01  # Theta=61.15
  -2  14   2       27.88       23.20        3.32 o incl   0.2417E-01  # Theta=58.49
   0  14   2       13.96        8.91        2.51 o incl   0.5121E-01  # Theta=57.63
   2  14   2       15.71       14.93        2.68 o incl   0.3695E-01  # Theta=58.49
   4  14   2       14.00       13.92        2.04 o incl   0.4704E-01  # Theta=61.15
   6  14   2       14.91       15.03        2.08 o incl   0.4475E-01  # Theta=66.00
   8  14   2        2.39        7.06        1.70 o incl   0.9573E-01  # Theta=74.54
  -5  15   2       13.56       16.92        1.76 o incl   0.4433E-01  # Theta=71.11
  -3  15   2       41.29       40.32        3.51 o incl   0.1585E-01  # Theta=66.53
  -1  15   2       48.07       45.56        3.45 o incl   0.1412E-01  # Theta=64.48
   1  15   2       43.00       43.32        3.25 o incl   0.1546E-01  # Theta=64.48
   3  15   2       31.29       34.77        3.07 o incl   0.1948E-01  # Theta=66.53
   5  15   2       28.64       35.33        6.20 o incl   0.1252E-01  # Theta=71.11
  -2  16   2       10.16       10.35        2.13 o incl   0.5816E-01  # Theta=74.54
   0  16   2        5.07        4.36        1.51 o incl   0.1221E+00  # Theta=73.09
   2  16   2       -1.26        0.17        2.22 o incl   0.1802E+00  # Theta=74.54
   1   0   3     1400.16     1467.40       20.77 o incl   0.2785E-03  # Theta=20.52
   3   0   3     3132.11     3108.08       35.86 o incl   0.8784E-04  # Theta=22.77
   5   0   3      568.89      592.09       23.60 o incl   0.6811E-03  # Theta=26.83
   7   0   3     1368.82     1285.30       46.57 o incl   0.2056E-03  # Theta=32.24
   9   0   3      476.69      462.17       14.14 o incl   0.1098E-02  # Theta=38.78
  11   0   3      193.02      201.78       10.01 o incl   0.2766E-02  # Theta=46.55
  13   0   3       45.79       44.74        4.72 o incl   0.1265E-01  # Theta=56.09
  15   0   3        3.72        4.79        1.20 o incl   0.1397E+00  # Theta=69.51
 -14   1   3       28.68       26.43        3.53 o incl   0.2143E-01  # Theta=62.24
 -12   1   3       73.02       74.86        5.58 o incl   0.7927E-02  # Theta=51.23
 -10   1   3      358.92      333.90       14.12 o incl   0.1476E-02  # Theta=42.69
  -8   1   3      554.03      503.77       14.36 o incl   0.9885E-03  # Theta=35.58
  -6   1   3     1075.01      961.75       40.86 o incl   0.2811E-03  # Theta=29.61
  -4   1   3     1543.38     1436.23       39.95 o incl   0.2149E-03  # Theta=24.86
  -2   1   3     2061.06     2036.53       28.74 o incl   0.1578E-03  # Theta=21.67
   0   1   3     1918.48     1981.13       24.04 o incl   0.1786E-03  # Theta=20.52
   2   1   3     3045.18     3002.28       35.59 o incl   0.9189E-04  # Theta=21.67
   4   1   3     2429.80     2348.57       41.38 o incl   0.1206E-03  # Theta=24.86
   6   1   3     1679.13     1649.80       51.51 o incl   0.1539E-03  # Theta=29.61
   8   1   3      781.94      722.70       16.09 o incl   0.6806E-03  # Theta=35.58
  10   1   3       71.89       63.05        5.40 o incl   0.8782E-02  # Theta=42.69
  12   1   3       99.17       95.83        7.90 o incl   0.5456E-02  # Theta=51.23
  14   1   3       31.07       27.85        3.59 o incl   0.1993E-01  # Theta=62.24
 -15   2   3        8.31        8.74        1.77 o incl   0.7169E-01  # Theta=70.71
 -13   2   3       20.10       20.97        3.14 o incl   0.2937E-01  # Theta=56.93
 -11   2   3      115.71      122.97        7.23 o incl   0.4756E-02  # Theta=47.33
  -9   2   3      406.06      410.40       13.24 o incl   0.1300E-02  # Theta=39.57
  -7   2   3      808.81      853.37       42.15 o incl   0.3096E-03  # Theta=33.09
  -5   2   3      496.89      509.50       33.15 o incl   0.5336E-03  # Theta=27.78
  -3   2   3      591.12      592.14       21.07 o incl   0.7523E-03  # Theta=23.84
  -1   2   3     2707.46     2686.64       38.10 o incl   0.1052E-03  # Theta=21.67
   1   2   3     1839.45     1831.25       31.02 o incl   0.1816E-03  # Theta=21.67
   3   2   3     2958.15     2915.55       41.81 o incl   0.9208E-04  # Theta=23.84
   5   2   3     2625.44     2567.31       57.48 o incl   0.9345E-04  # Theta=27.78
   7   2   3      745.66      784.83       40.31 o incl   0.3390E-03  # Theta=33.09
   9   2   3       32.53       35.94        3.42 o incl   0.1915E-01  # Theta=39.57
  11   2   3      133.36      134.05        8.02 o incl   0.4231E-02  # Theta=47.33
  13   2   3       78.74       82.11        6.68 o incl   0.6850E-02  # Theta=56.93
  15   2   3       18.31       18.96        2.03 o incl   0.3613E-01  # Theta=70.71
 -14   3   3       12.33       11.00        2.15 o incl   0.5550E-01  # Theta=64.16
 -12   3   3       37.58       41.18        4.37 o incl   0.1433E-01  # Theta=52.83
 -10   3   3      342.34      317.23       11.65 o incl   0.1701E-02  # Theta=44.24
  -8   3   3      539.16      493.42       13.67 o incl   0.1029E-02  # Theta=37.19
  -6   3   3      785.72      759.09       36.38 o incl   0.3801E-03  # Theta=31.38
  -4   3   3      366.92      388.51       19.62 o incl   0.1080E-02  # Theta=26.83
  -2   3   3     3145.37     3053.90       41.67 o incl   0.8585E-04  # Theta=23.84
   0   3   3     3121.06     3131.82       37.91 o incl   0.8521E-04  # Theta=22.77
   2   3   3      586.52      590.50       18.50 o incl   0.7916E-03  # Theta=23.84
   4   3   3     2127.05     1990.35       40.79 o incl   0.1479E-03  # Theta=26.83
   6   3   3      607.77      590.39       31.70 o incl   0.5124E-03  # Theta=31.38
   8   3   3       90.01       92.15        6.26 o incl   0.6417E-02  # Theta=37.19
  10   3   3      111.24      107.56        7.36 o incl   0.5283E-02  # Theta=44.24
  12   3   3      166.81      170.30        8.51 o incl   0.3379E-02  # Theta=52.83
  14   3   3       29.36       34.51        3.20 o incl   0.1983E-01  # Theta=64.16
 -15   4   3       10.04       13.33        1.84 o incl   0.5361E-01  # Theta=74.81
 -13   4   3       14.29       17.05        2.48 o incl   0.3926E-01  # Theta=59.52
 -11   4   3      169.66      180.36       10.23 o incl   0.2923E-02  # Theta=49.66
  -9   4   3      268.72      310.48       10.41 o incl   0.1888E-02  # Theta=41.92
  -7   4   3      195.83      206.32        9.34 o incl   0.2668E-02  # Theta=35.58
  -5   4   3      662.91      641.35       28.76 o incl   0.5424E-03  # Theta=30.50
  -3   4   3     2377.83     2176.31       41.67 o incl   0.1309E-03  # Theta=26.83
  -1   4   3     2731.49     2612.36       43.71 o incl   0.1045E-03  # Theta=24.86
   1   4   3     1040.85     1025.53       24.79 o incl   0.4032E-03  # Theta=24.86
   3   4   3      475.36      498.27       18.19 o incl   0.9731E-03  # Theta=26.83
   5   4   3      815.44      834.54       27.79 o incl   0.4634E-03  # Theta=30.50
   7   4   3      444.25      432.55       15.06 o incl   0.1139E-02  # Theta=35.58
   9   4   3      256.84      246.30       10.69 o incl   0.2168E-02  # Theta=41.92
  11   4   3      110.41      111.90        6.80 o incl   0.5253E-02  # Theta=49.66
  13   4   3       42.87       43.09        4.68 o incl   0.1351E-01  # Theta=59.52
  15   4   3       14.91       16.51        3.26 o incl   0.3301E-01  # Theta=74.81
 -14   5   3       22.32       21.15        2.46 o incl   0.2962E-01  # Theta=68.35
 -12   5   3       43.15       52.85        4.25 o incl   0.1272E-01  # Theta=56.09
 -10   5   3      179.67      184.57        9.17 o incl   0.3077E-02  # Theta=47.33
  -8   5   3      301.01      259.63       13.91 o incl   0.1761E-02  # Theta=40.36
  -6   5   3      404.79      369.16       14.68 o incl   0.1325E-02  # Theta=34.76
  -4   5   3      751.09      729.76       26.73 o incl   0.5169E-03  # Theta=30.50
  -2   5   3     2377.17     2308.20       44.48 o incl   0.1211E-03  # Theta=27.78
   0   5   3      669.22      690.21       25.69 o incl   0.5621E-03  # Theta=26.83
   2   5   3      458.43      495.69       17.75 o incl   0.9270E-03  # Theta=27.78
   4   5   3      635.80      616.20       27.36 o incl   0.5845E-03  # Theta=30.50
   6   5   3      465.35      403.77       20.05 o incl   0.9571E-03  # Theta=34.76
   8   5   3      821.61      791.43       19.88 o incl   0.5589E-03  # Theta=40.36
  10   5   3      115.26      110.73        7.82 o incl   0.4919E-02  # Theta=47.33
  12   5   3       20.59       22.50        3.04 o incl   0.2635E-01  # Theta=56.09
  14   5   3       11.87       14.45        2.11 o incl   0.4865E-01  # Theta=68.35
 -13   6   3       19.15       19.26        2.22 o incl   0.3538E-01  # Theta=64.16
 -11   6   3       45.52       51.90        4.71 o incl   0.1215E-01  # Theta=53.63
  -9   6   3      151.78      168.43        8.85 o incl   0.3380E-02  # Theta=45.78
  -7   6   3       88.65       89.70        6.18 o incl   0.6425E-02  # Theta=39.57
  -5   6   3      375.86      335.81       14.13 o incl   0.1430E-02  # Theta=34.76
  -3   6   3      643.37      602.04       25.16 o incl   0.6196E-03  # Theta=31.38
  -1   6   3     1722.48     1670.05       40.72 o incl   0.1798E-03  # Theta=29.61
   1   6   3      916.32      886.12       38.86 o incl   0.3205E-03  # Theta=29.61
   3   6   3      785.10      739.21       29.71 o incl   0.4647E-03  # Theta=31.38
   5   6   3      333.66      309.10       13.60 o incl   0.1614E-02  # Theta=34.76
   7   6   3      254.98      239.38       10.26 o incl   0.2312E-02  # Theta=39.57
   9   6   3      524.95      480.58       15.65 o incl   0.9925E-03  # Theta=45.78
  11   6   3       44.31       35.76        3.77 o incl   0.1647E-01  # Theta=53.63
  13   6   3       11.54       13.13        2.24 o incl   0.4675E-01  # Theta=64.16
 -12   7   3       11.88        9.97        2.41 o incl   0.5288E-01  # Theta=61.32
 -10   7   3       74.48       75.86        5.12 o incl   0.8365E-02  # Theta=52.03
  -8   7   3      166.53      147.80        8.39 o incl   0.3677E-02  # Theta=45.01
  -6   7   3      242.90      227.50       10.20 o incl   0.2389E-02  # Theta=39.57
  -4   7   3      491.17      455.73       14.81 o incl   0.1084E-02  # Theta=35.58
  -2   7   3      870.07      777.97       34.21 o incl   0.3828E-03  # Theta=33.09
   0   7   3     1548.80     1457.04       49.62 o incl   0.1752E-03  # Theta=32.24
   2   7   3      984.36      984.63       34.92 o incl   0.3305E-03  # Theta=33.09
   4   7   3      293.16      298.82       10.07 o incl   0.1851E-02  # Theta=35.58
   6   7   3       92.80       92.52        5.68 o incl   0.6358E-02  # Theta=39.57
   8   7   3      322.83      334.89       12.57 o incl   0.1631E-02  # Theta=45.01
  10   7   3      143.31      154.53        7.39 o incl   0.3953E-02  # Theta=52.03
  12   7   3       17.24       21.21        2.66 o incl   0.3221E-01  # Theta=61.32
 -13   8   3        2.02        4.91        1.15 o incl   0.1499E+00  # Theta=71.99
 -11   8   3        7.25        9.28        2.44 o incl   0.5681E-01  # Theta=59.52
  -9   8   3       60.45       70.82        4.85 o incl   0.9283E-02  # Theta=51.23
  -7   8   3      262.78      286.18       10.98 o incl   0.2022E-02  # Theta=45.01
  -5   8   3      758.07      758.05       19.64 o incl   0.5963E-03  # Theta=40.36
  -3   8   3      110.02      105.87        7.79 o incl   0.5247E-02  # Theta=37.19
  -1   8   3      588.26      566.26       16.62 o incl   0.8705E-03  # Theta=35.58
   1   8   3      495.83      447.06       13.13 o incl   0.1166E-02  # Theta=35.58
   3   8   3      425.49      386.01       10.25 o incl   0.1446E-02  # Theta=37.19
   5   8   3      201.80      176.59        8.71 o incl   0.3145E-02  # Theta=40.36
   7   8   3      144.62      122.91        8.97 o incl   0.4031E-02  # Theta=45.01
   9   8   3      190.56      166.46        9.78 o incl   0.3126E-02  # Theta=51.23
  11   8   3       28.66       23.99        2.89 o incl   0.2578E-01  # Theta=59.52
  13   8   3       14.41       14.23        2.78 o incl   0.3992E-01  # Theta=71.99
 -12   9   3       10.38        9.82        1.92 o incl   0.6119E-01  # Theta=69.51
 -10   9   3       19.99       25.44        3.46 o incl   0.2426E-01  # Theta=58.64
  -8   9   3      185.06      173.67        8.49 o incl   0.3307E-02  # Theta=51.23
  -6   9   3      555.80      536.55       21.55 o incl   0.7583E-03  # Theta=45.78
  -4   9   3      259.48      246.07       13.43 o incl   0.1886E-02  # Theta=41.92
  -2   9   3      114.83      110.93        8.23 o incl   0.4827E-02  # Theta=39.57
   0   9   3      595.02      556.52       15.44 o incl   0.8740E-03  # Theta=38.78
   2   9   3      473.92      493.21       11.33 o incl   0.1162E-02  # Theta=39.57
   4   9   3      337.89      347.98       11.41 o incl   0.1586E-02  # Theta=41.92
   6   9   3      163.77      173.37        7.33 o incl   0.3540E-02  # Theta=45.78
   8   9   3       76.76       84.96        5.64 o incl   0.7378E-02  # Theta=51.23
  10   9   3       45.69       46.84        3.72 o incl   0.1422E-01  # Theta=58.64
  12   9   3        9.72       14.26        1.68 o incl   0.5314E-01  # Theta=69.51
 -11  10   3        6.16       17.48        2.41 o incl   0.4527E-01  # Theta=68.35
  -9  10   3       27.55       40.06        4.18 o incl   0.1636E-01  # Theta=58.64
  -7  10   3      118.62      135.92        7.94 o incl   0.4304E-02  # Theta=52.03
  -5  10   3       72.78       88.45        7.03 o incl   0.6498E-02  # Theta=47.33
  -3  10   3       37.42       47.59        5.92 o incl   0.1136E-01  # Theta=44.24
  -1  10   3       58.45       56.21        5.46 o incl   0.1019E-01  # Theta=42.69
   1  10   3      316.79      306.65       10.14 o incl   0.1883E-02  # Theta=42.69
   3  10   3      292.75      274.45        9.35 o incl   0.2125E-02  # Theta=44.24
   5  10   3      179.91      186.49        7.37 o incl   0.3399E-02  # Theta=47.33
   7  10   3       56.74       53.51        4.70 o incl   0.1111E-01  # Theta=52.03
   9  10   3       24.43       20.31        2.82 o incl   0.2900E-01  # Theta=58.64
  11  10   3       10.07        9.52        1.92 o incl   0.6322E-01  # Theta=68.35
 -10  11   3        5.36        8.19        2.22 o incl   0.7043E-01  # Theta=68.35
  -8  11   3       31.21       31.64        3.70 o incl   0.1960E-01  # Theta=59.52
  -6  11   3       60.76       58.19        5.62 o incl   0.9695E-02  # Theta=53.63
  -4  11   3      125.29      133.82       11.26 o incl   0.3354E-02  # Theta=49.66
  -2  11   3      151.62      152.95        9.11 o incl   0.3578E-02  # Theta=47.33
   0  11   3      193.83      197.77        8.62 o incl   0.3006E-02  # Theta=46.55
   2  11   3      135.04      134.99        6.12 o incl   0.4614E-02  # Theta=47.33
   4  11   3      179.81      182.95        8.12 o incl   0.3233E-02  # Theta=49.66
   6  11   3       46.31       49.23        4.06 o incl   0.1344E-01  # Theta=53.63
   8  11   3       12.57       13.67        2.11 o incl   0.4431E-01  # Theta=59.52
  10  11   3       18.16       21.41        2.11 o incl   0.3530E-01  # Theta=68.35
  -9  12   3        2.76       10.04        1.46 o incl   0.8444E-01  # Theta=69.51
  -7  12   3        9.64       15.56        2.33 o incl   0.4518E-01  # Theta=61.32
  -5  12   3       26.00       26.97        3.71 o incl   0.2075E-01  # Theta=56.09
  -3  12   3      161.01      164.67        9.80 o incl   0.3210E-02  # Theta=52.83
  -1  12   3       84.12       78.30        6.08 o incl   0.7331E-02  # Theta=51.23
   1  12   3       64.04       63.47        4.89 o incl   0.9420E-02  # Theta=51.23
   3  12   3       44.97       45.17        4.35 o incl   0.1328E-01  # Theta=52.83
   5  12   3       53.88       53.66        5.43 o incl   0.1052E-01  # Theta=56.09
   7  12   3        9.58       10.11        2.18 o incl   0.5859E-01  # Theta=61.32
   9  12   3        8.93        8.77        1.71 o incl   0.7068E-01  # Theta=69.51
  -8  13   3        9.55       18.61        2.25 o incl   0.4162E-01  # Theta=71.99
  -6  13   3       13.54       14.70        2.05 o incl   0.4346E-01  # Theta=64.16
  -4  13   3       48.28       47.86        3.55 o incl   0.1423E-01  # Theta=59.52
  -2  13   3       78.90       74.56        5.25 o incl   0.8084E-02  # Theta=56.93
   0  13   3       49.12       44.50        3.62 o incl   0.1412E-01  # Theta=56.09
   2  13   3       29.28       26.87        3.48 o incl   0.2275E-01  # Theta=56.93
   4  13   3       19.03       21.87        2.89 o incl   0.2948E-01  # Theta=59.52
   6  13   3       22.30       23.44        3.10 o incl   0.2656E-01  # Theta=64.16
   8  13   3        4.87        6.51        1.81 o incl   0.9075E-01  # Theta=71.99
  -5  14   3        7.01        9.35        1.87 o incl   0.7214E-01  # Theta=68.35
  -3  14   3       31.20       37.06        3.32 o incl   0.1865E-01  # Theta=64.16
  -1  14   3       27.01       28.95        3.03 o incl   0.2181E-01  # Theta=62.24
   1  14   3       22.01       21.06        2.72 o incl   0.2944E-01  # Theta=62.24
   3  14   3        7.00        5.51        1.90 o incl   0.9504E-01  # Theta=64.16
   5  14   3       21.05       21.28        2.40 o incl   0.3012E-01  # Theta=68.35
  -4  15   3       16.77       18.02        2.71 o incl   0.3431E-01  # Theta=74.81
  -2  15   3       14.96       21.20        2.41 o incl   0.3360E-01  # Theta=70.71
   0  15   3        4.79        7.23        1.22 o incl   0.1033E+00  # Theta=69.51
   2  15   3       10.39       10.82        1.80 o incl   0.5929E-01  # Theta=70.71
   0   0   4     4334.65     4380.98       79.92 o incl   0.4120E-04  # Theta=27.45
   2   0   4     2697.24     2684.39       48.11 o incl   0.9806E-04  # Theta=28.38
   4   0   4     1560.49     1515.79       42.71 o incl   0.1909E-03  # Theta=31.07
   6   0   4     1304.69     1185.56       27.97 o incl   0.3033E-03  # Theta=35.29
   8   0   4      562.68      541.06       14.97 o incl   0.9389E-03  # Theta=40.86
  10   0   4      230.23      242.08       11.32 o incl   0.2269E-02  # Theta=47.83
  12   0   4       90.83       92.45        5.90 o incl   0.6545E-02  # Theta=56.64
  14   0   4       16.52       15.44        2.79 o incl   0.3720E-01  # Theta=69.10
 -13   1   4        9.10       11.37        2.63 o incl   0.5028E-01  # Theta=62.38
 -11   1   4       22.96       22.63        3.96 o incl   0.2092E-01  # Theta=52.15
  -9   1   4        4.48        3.86        1.97 o incl   0.1259E+00  # Theta=44.35
  -7   1   4        6.77        6.90        2.56 o incl   0.5716E-01  # Theta=38.11
  -5   1   4       57.67       47.05       10.42 o incl   0.5972E-02  # Theta=33.22
  -3   1   4      247.30      210.09       16.32 o incl   0.1741E-02  # Theta=29.75
  -1   1   4      264.50      231.40       12.06 o incl   0.2477E-02  # Theta=27.92
   1   1   4      105.43      102.44        8.99 o incl   0.5620E-02  # Theta=27.92
   3   1   4      256.86      222.12       14.85 o incl   0.1912E-02  # Theta=29.75
   5   1   4      113.35      129.14       13.82 o incl   0.2763E-02  # Theta=33.22
   7   1   4       77.26       86.74        6.43 o incl   0.7414E-02  # Theta=38.11
   9   1   4        4.70        6.82        3.09 o incl   0.5990E-01  # Theta=44.35
  11   1   4       49.55       53.50        5.19 o incl   0.1123E-01  # Theta=52.15
  13   1   4        8.34        8.39        2.25 o incl   0.6055E-01  # Theta=62.38
 -14   2   4       20.37       22.26        2.31 o incl   0.3155E-01  # Theta=70.28
 -12   2   4       68.29       66.36        5.99 o incl   0.8572E-02  # Theta=57.48
 -10   2   4      234.31      223.30        9.28 o incl   0.2537E-02  # Theta=48.61
  -8   2   4      545.41      523.64       14.17 o incl   0.9859E-03  # Theta=41.64
  -6   2   4     1044.48      977.10       19.97 o incl   0.4508E-03  # Theta=36.11
  -4   2   4     1309.52     1235.25       43.57 o incl   0.2255E-03  # Theta=31.94
  -2   2   4     2588.65     2647.78       42.18 o incl   0.1049E-03  # Theta=29.30
   0   2   4     2530.99     2534.00       44.09 o incl   0.1096E-03  # Theta=28.38
   2   2   4     2452.06     2485.21       47.25 o incl   0.1072E-03  # Theta=29.30
   4   2   4     1264.03     1272.04       36.37 o incl   0.2565E-03  # Theta=31.94
   6   2   4      545.22      501.81       16.69 o incl   0.9489E-03  # Theta=36.11
   8   2   4      538.87      503.32       19.00 o incl   0.8602E-03  # Theta=41.64
  10   2   4      206.65      207.00       10.53 o incl   0.2642E-02  # Theta=48.61
  12   2   4       38.54       41.30        4.49 o incl   0.1432E-01  # Theta=57.48
  14   2   4       19.50       20.65        2.24 o incl   0.3353E-01  # Theta=70.28
 -13   3   4        5.37        4.62        1.58 o incl   0.1106E+00  # Theta=64.31
 -11   3   4       12.13       10.39        2.85 o incl   0.4383E-01  # Theta=53.75
  -9   3   4        4.03       16.56        2.27 o incl   0.4695E-01  # Theta=45.90
  -7   3   4       16.59        9.37        3.07 o incl   0.4345E-01  # Theta=39.69
  -5   3   4      170.01      145.66        8.58 o incl   0.3811E-02  # Theta=34.88
  -3   3   4      295.56      276.11       19.15 o incl   0.1295E-02  # Theta=31.51
  -1   3   4      113.47      110.11       10.63 o incl   0.4013E-02  # Theta=29.75
   1   3   4      119.14      111.10        9.78 o incl   0.4066E-02  # Theta=29.75
   3   3   4      240.63      241.59       16.67 o incl   0.1624E-02  # Theta=31.51
   5   3   4       32.27       34.48        4.23 o incl   0.1710E-01  # Theta=34.88
   7   3   4      296.71      318.97       12.44 o incl   0.1757E-02  # Theta=39.69
   9   3   4       18.93       23.73        3.21 o incl   0.2520E-01  # Theta=45.90
  11   3   4       14.67       15.55        2.76 o incl   0.3959E-01  # Theta=53.75
  13   3   4        6.04        5.23        1.66 o incl   0.9202E-01  # Theta=64.31
 -14   4   4       15.84       17.65        3.25 o incl   0.3150E-01  # Theta=74.28
 -12   4   4       32.53       32.23        3.45 o incl   0.1985E-01  # Theta=60.10
 -10   4   4      149.66      149.56        8.54 o incl   0.3762E-02  # Theta=50.96
  -8   4   4      367.73      386.26       14.90 o incl   0.1298E-02  # Theta=43.97
  -6   4   4      810.60      753.49       17.77 o incl   0.6060E-03  # Theta=38.51
  -4   4   4      555.05      527.24       18.52 o incl   0.8656E-03  # Theta=34.47
  -2   4   4     1195.02     1214.56       38.84 o incl   0.2530E-03  # Theta=31.94
   0   4   4     1516.38     1506.82       39.63 o incl   0.2037E-03  # Theta=31.07
   2   4   4     1200.41     1181.82       33.81 o incl   0.2889E-03  # Theta=31.94
   4   4   4      551.29      540.56       19.71 o incl   0.8144E-03  # Theta=34.47
   6   4   4      399.49      375.93       13.05 o incl   0.1389E-02  # Theta=38.51
   8   4   4      609.53      575.50       16.95 o incl   0.8296E-03  # Theta=43.97
  10   4   4      235.72      232.09       10.08 o incl   0.2482E-02  # Theta=50.96
  12   4   4       54.20       52.87        4.49 o incl   0.1149E-01  # Theta=60.10
  14   4   4       16.53       15.57        2.26 o incl   0.4007E-01  # Theta=74.28
 -13   5   4        0.60        4.68        1.16 o incl   0.1863E+00  # Theta=68.52
 -11   5   4        4.37        6.89        1.87 o incl   0.8185E-01  # Theta=57.06
  -9   5   4       43.09       42.10        4.70 o incl   0.1307E-01  # Theta=49.00
  -7   5   4       22.09       29.77        3.98 o incl   0.1960E-01  # Theta=42.81
  -5   5   4      109.22      112.52        7.51 o incl   0.5018E-02  # Theta=38.11
  -3   5   4       42.11       35.51        4.68 o incl   0.1625E-01  # Theta=34.88
  -1   5   4      178.46      176.71       15.72 o incl   0.2006E-02  # Theta=33.22
   1   5   4       92.35       82.33       10.38 o incl   0.4986E-02  # Theta=33.22
   3   5   4       88.71       75.21        6.43 o incl   0.7389E-02  # Theta=34.88
   5   5   4      121.90      123.59        6.59 o incl   0.4933E-02  # Theta=38.11
   7   5   4       46.02       57.30        4.54 o incl   0.1118E-01  # Theta=42.81
   9   5   4        2.60        6.19        1.31 o incl   0.1086E+00  # Theta=49.00
  11   5   4       11.89       11.43        2.21 o incl   0.5071E-01  # Theta=57.06
  13   5   4        2.24        2.35        1.25 o incl   0.2142E+00  # Theta=68.52
 -12   6   4       24.98       27.95        2.72 o incl   0.2420E-01  # Theta=64.81
 -10   6   4       87.32       91.21        5.10 o incl   0.7185E-02  # Theta=54.98
  -8   6   4      236.76      247.83       12.36 o incl   0.2093E-02  # Theta=47.83
  -6   6   4      393.65      377.79       15.39 o incl   0.1262E-02  # Theta=42.42
  -4   6   4      327.80      307.38       13.55 o incl   0.1612E-02  # Theta=38.51
  -2   6   4      653.07      570.93       14.21 o incl   0.8884E-03  # Theta=36.11
   0   6   4     1294.61     1219.94       26.02 o incl   0.3066E-03  # Theta=35.29
   2   6   4      993.38      962.33       20.76 o incl   0.4565E-03  # Theta=36.11
   4   6   4      744.73      714.89       17.73 o incl   0.6491E-03  # Theta=38.51
   6   6   4      391.85      367.35       12.93 o incl   0.1408E-02  # Theta=42.42
   8   6   4      264.65      240.99        9.29 o incl   0.2331E-02  # Theta=47.83
  10   6   4       81.99       78.06        5.58 o incl   0.7835E-02  # Theta=54.98
  12   6   4       43.63       48.37        3.45 o incl   0.1479E-01  # Theta=64.81
 -11   7   4        9.98        7.50        2.12 o incl   0.6686E-01  # Theta=62.38
  -9   7   4       25.36       23.77        3.68 o incl   0.2419E-01  # Theta=53.75
  -7   7   4       15.55       13.14        3.36 o incl   0.3710E-01  # Theta=47.44
  -5   7   4       39.12       48.31        4.43 o incl   0.1262E-01  # Theta=42.81
  -3   7   4      187.87      211.18        8.56 o incl   0.3061E-02  # Theta=39.69
  -1   7   4      151.13      151.14        7.15 o incl   0.4393E-02  # Theta=38.11
   1   7   4       11.41       16.48        2.81 o incl   0.3108E-01  # Theta=38.11
   3   7   4        2.47        2.76        1.76 o incl   0.1330E+00  # Theta=39.69
   5   7   4       28.21       34.80        4.02 o incl   0.1792E-01  # Theta=42.81
   7   7   4        4.84        2.05        2.00 o incl   0.1309E+00  # Theta=47.44
   9   7   4        8.82       14.78        2.03 o incl   0.5308E-01  # Theta=53.75
  11   7   4        0.29        0.41        1.45 o incl   0.3852E+00  # Theta=62.38
 -12   8   4        9.99       12.04        2.33 o incl   0.5402E-01  # Theta=72.86
 -10   8   4       31.72       35.61        3.41 o incl   0.1897E-01  # Theta=61.00
  -8   8   4      128.33      143.69        7.93 o incl   0.4127E-02  # Theta=53.35
  -6   8   4      218.98      217.68       10.99 o incl   0.2397E-02  # Theta=47.83
  -4   8   4      513.13      510.09       15.59 o incl   0.9799E-03  # Theta=43.97
  -2   8   4      509.97      474.57       13.48 o incl   0.1082E-02  # Theta=41.64
   0   8   4      668.96      623.78       15.83 o incl   0.7880E-03  # Theta=40.86
   2   8   4      564.12      551.49       13.66 o incl   0.9494E-03  # Theta=41.64
   4   8   4      399.14      398.13       11.68 o incl   0.1403E-02  # Theta=43.97
   6   8   4      235.06      232.40        9.51 o incl   0.2515E-02  # Theta=47.83
   8   8   4      130.45      125.66        6.73 o incl   0.4776E-02  # Theta=53.35
  10   8   4       57.53       57.48        3.66 o incl   0.1203E-01  # Theta=61.00
  12   8   4       20.84       21.63        2.28 o incl   0.3176E-01  # Theta=72.86
 -11   9   4        0.82        3.59        1.77 o incl   0.1509E+00  # Theta=70.90
  -9   9   4        3.95        7.06        2.05 o incl   0.7598E-01  # Theta=60.54
  -7   9   4        0.66        5.14        3.68 o incl   0.5581E-01  # Theta=53.75
  -5   9   4        2.87        4.57        4.31 o incl   0.4116E-01  # Theta=49.00
  -3   9   4       41.60       31.87        4.78 o incl   0.1462E-01  # Theta=45.90
  -1   9   4       30.13       26.79        4.16 o incl   0.1985E-01  # Theta=44.35
   1   9   4       10.30       12.87        2.57 o incl   0.4911E-01  # Theta=44.35
   3   9   4       24.86       39.57        2.51 o incl   0.2028E-01  # Theta=45.90
   5   9   4       26.83       27.05        3.95 o incl   0.1953E-01  # Theta=49.00
   7   9   4       15.06       10.59        2.66 o incl   0.4892E-01  # Theta=53.75
   9   9   4        8.27       10.68        1.78 o incl   0.5959E-01  # Theta=60.54
  11   9   4        1.68        1.77        1.44 o incl   0.2310E+00  # Theta=70.90
 -10  10   4       27.14       33.22        2.96 o incl   0.2117E-01  # Theta=70.28
  -8  10   4       46.93       51.83        3.78 o incl   0.1333E-01  # Theta=61.00
  -6  10   4       72.59       77.67        5.82 o incl   0.7852E-02  # Theta=54.98
  -4  10   4      287.35      288.20       12.29 o incl   0.1879E-02  # Theta=50.96
  -2  10   4      200.00      189.23       10.38 o incl   0.2796E-02  # Theta=48.61
   0  10   4      229.58      226.14       10.20 o incl   0.2493E-02  # Theta=47.83
   2  10   4      237.71      215.95        8.81 o incl   0.2654E-02  # Theta=48.61
   4  10   4      151.50      149.91        7.81 o incl   0.3909E-02  # Theta=50.96
   6  10   4       78.85       77.69        5.89 o incl   0.7541E-02  # Theta=54.98
   8  10   4       35.43       36.20        2.86 o incl   0.1968E-01  # Theta=61.00
  10  10   4       34.24       36.78        2.74 o incl   0.1923E-01  # Theta=70.28
  -9  11   4       -1.80        0.39        1.78 o incl   0.2313E+00  # Theta=70.90
  -7  11   4        7.05        3.46        2.12 o incl   0.9898E-01  # Theta=62.38
  -5  11   4       19.95       22.28        3.62 o incl   0.2500E-01  # Theta=57.06
  -3  11   4       27.39       28.17        3.23 o incl   0.2323E-01  # Theta=53.75
  -1  11   4       27.59       31.72        3.69 o incl   0.2013E-01  # Theta=52.15
   1  11   4       15.69       18.05        2.35 o incl   0.3382E-01  # Theta=52.15
   3  11   4        9.33        8.35        1.96 o incl   0.6368E-01  # Theta=53.75
   5  11   4        5.55       10.67        2.22 o incl   0.5712E-01  # Theta=57.06
   7  11   4        6.69        8.10        1.69 o incl   0.8118E-01  # Theta=62.38
   9  11   4        4.47        4.78        1.71 o incl   0.1129E+00  # Theta=70.90
  -8  12   4       10.59       19.11        1.86 o incl   0.4253E-01  # Theta=72.86
  -6  12   4       46.19       49.87        3.64 o incl   0.1405E-01  # Theta=64.81
  -4  12   4       56.87       53.99        4.26 o incl   0.1142E-01  # Theta=60.10
  -2  12   4       31.95       35.92        3.24 o incl   0.1884E-01  # Theta=57.48
   0  12   4       88.04       85.40        4.69 o incl   0.7561E-02  # Theta=56.64
   2  12   4       60.12       57.07        4.25 o incl   0.1140E-01  # Theta=57.48
   4  12   4       37.56       38.72        4.03 o incl   0.1597E-01  # Theta=60.10
   6  12   4       28.09       31.73        3.49 o incl   0.1987E-01  # Theta=64.81
   8  12   4        9.70       11.25        2.31 o incl   0.5529E-01  # Theta=72.86
  -5  13   4        1.87        3.44        1.60 o incl   0.1507E+00  # Theta=68.52
  -3  13   4        7.19        6.56        1.57 o incl   0.8167E-01  # Theta=64.31
  -1  13   4        5.94        5.25        1.64 o incl   0.9945E-01  # Theta=62.38
   1  13   4        8.67       11.84        1.68 o incl   0.6196E-01  # Theta=62.38
   3  13   4        3.57        4.24        1.86 o incl   0.1104E+00  # Theta=64.31
   5  13   4        7.43        8.22        1.71 o incl   0.8084E-01  # Theta=68.52
  -4  14   4        8.99       15.32        1.61 o incl   0.5089E-01  # Theta=74.28
  -2  14   4       13.39       18.48        1.78 o incl   0.4212E-01  # Theta=70.28
   0  14   4       14.29       15.84        1.91 o incl   0.4493E-01  # Theta=69.10
   2  14   4       24.90       26.60        3.49 o incl   0.2266E-01  # Theta=70.28
   4  14   4       20.71       18.32        2.10 o incl   0.3557E-01  # Theta=74.28
   1   0   5      695.21      627.64       12.58 o incl   0.8674E-03  # Theta=35.39
   3   0   5      477.07      447.03       11.03 o incl   0.1278E-02  # Theta=37.01
   5   0   5      189.98      177.01        8.38 o incl   0.3370E-02  # Theta=40.18
   7   0   5      157.04      144.51        8.33 o incl   0.3937E-02  # Theta=44.83
   9   0   5       73.36       71.97        5.46 o incl   0.8126E-02  # Theta=51.05
  11   0   5       16.91       15.27        2.75 o incl   0.3761E-01  # Theta=59.32
  13   0   5        4.73        7.92        1.55 o incl   0.9211E-01  # Theta=71.69
 -12   1   5        5.57        7.07        1.90 o incl   0.8742E-01  # Theta=64.93
 -10   1   5       22.78       30.48        3.13 o incl   0.2263E-01  # Theta=55.08
  -8   1   5      118.97      134.48        6.25 o incl   0.5102E-02  # Theta=47.93
  -6   1   5      114.79      110.40        7.56 o incl   0.5221E-02  # Theta=42.51
  -4   1   5      244.62      224.90        8.72 o incl   0.2632E-02  # Theta=38.60
  -2   1   5      399.03      376.60        9.99 o incl   0.1663E-02  # Theta=36.20
   0   1   5      568.13      521.97       11.48 o incl   0.1093E-02  # Theta=35.39
   2   1   5      432.11      435.60       10.02 o incl   0.1312E-02  # Theta=36.20
   4   1   5      206.00      197.87        8.42 o incl   0.3388E-02  # Theta=38.60
   6   1   5       37.94       39.99        5.00 o incl   0.1440E-01  # Theta=42.51
   8   1   5       86.59       80.91        6.23 o incl   0.6866E-02  # Theta=47.93
  10   1   5       69.90       79.26        5.53 o incl   0.8327E-02  # Theta=55.08
  12   1   5       10.92        9.35        2.14 o incl   0.5968E-01  # Theta=64.93
 -13   2   5        6.41       10.48        2.04 o incl   0.6284E-01  # Theta=73.03
 -11   2   5       29.71       32.17        3.82 o incl   0.1944E-01  # Theta=60.20
  -9   2   5       67.23       64.61        5.63 o incl   0.9247E-02  # Theta=51.85
  -7   2   5      122.67      109.53        7.20 o incl   0.5079E-02  # Theta=45.61
  -5   2   5      307.30      307.74       10.25 o incl   0.1921E-02  # Theta=40.96
  -3   2   5      453.65      432.94       11.38 o incl   0.1372E-02  # Theta=37.81
  -1   2   5      525.73      519.31       12.84 o incl   0.1011E-02  # Theta=36.20
   1   2   5      489.18      450.89       13.35 o incl   0.1268E-02  # Theta=36.20
   3   2   5       66.25       67.47        4.92 o incl   0.9264E-02  # Theta=37.81
   5   2   5       72.74       73.66        5.33 o incl   0.8444E-02  # Theta=40.96
   7   2   5      189.55      198.71       11.17 o incl   0.2696E-02  # Theta=45.61
   9   2   5      143.23      159.90        9.73 o incl   0.3509E-02  # Theta=51.85
  11   2   5       28.49       29.56        2.83 o incl   0.2188E-01  # Theta=60.20
  13   2   5        6.79        8.60        1.77 o incl   0.7894E-01  # Theta=73.03
 -12   3   5       10.44       15.88        2.09 o incl   0.4705E-01  # Theta=67.01
 -10   3   5        5.69        5.02        2.28 o incl   0.8316E-01  # Theta=56.74
  -8   3   5       63.83       74.02        5.51 o incl   0.8767E-02  # Theta=49.48
  -6   3   5      184.60      178.01        8.93 o incl   0.3204E-02  # Theta=44.06
  -4   3   5      300.00      304.49        9.75 o incl   0.2010E-02  # Theta=40.18
  -2   3   5       84.61       78.01        5.06 o incl   0.7801E-02  # Theta=37.81
   0   3   5      361.13      352.17        9.86 o incl   0.1680E-02  # Theta=37.01
   2   3   5      340.89      339.36       11.33 o incl   0.1763E-02  # Theta=37.81
   4   3   5       58.78       59.66        4.35 o incl   0.1027E-01  # Theta=40.18
   6   3   5      129.17      133.61        7.38 o incl   0.4419E-02  # Theta=44.06
   8   3   5       95.67       84.14        7.18 o incl   0.6426E-02  # Theta=49.48
  10   3   5       55.97       53.93        4.76 o incl   0.1107E-01  # Theta=56.74
  12   3   5        9.21        7.53        2.02 o incl   0.6775E-01  # Theta=67.01
 -11   4   5       14.49       13.05        2.50 o incl   0.4230E-01  # Theta=62.97
  -9   4   5       47.56       51.50        5.26 o incl   0.1162E-01  # Theta=54.26
  -7   4   5      144.69      147.41        8.32 o incl   0.3926E-02  # Theta=47.93
  -5   4   5      167.97      167.44        8.75 o incl   0.3355E-02  # Theta=43.29
  -3   4   5       62.96       66.80        5.62 o incl   0.8751E-02  # Theta=40.18
  -1   4   5      295.38      288.97        9.80 o incl   0.2268E-02  # Theta=38.60
   1   4   5      241.46      232.66        8.65 o incl   0.2579E-02  # Theta=38.60
   3   4   5      358.84      361.79       12.04 o incl   0.1578E-02  # Theta=40.18
   5   4   5      178.14      184.38        8.47 o incl   0.3341E-02  # Theta=43.29
   7   4   5       56.10       58.17        5.31 o incl   0.9782E-02  # Theta=47.93
   9   4   5       47.63       47.84        4.77 o incl   0.1254E-01  # Theta=54.26
  11   4   5       16.40       19.46        2.54 o incl   0.3659E-01  # Theta=62.97
 -12   5   5        4.74        5.93        2.14 o incl   0.8547E-01  # Theta=71.69
 -10   5   5       10.83       17.83        2.74 o incl   0.3856E-01  # Theta=60.20
  -8   5   5       55.65       65.39        5.64 o incl   0.9128E-02  # Theta=52.64
  -6   5   5       66.00       82.08        5.95 o incl   0.7462E-02  # Theta=47.15
  -4   5   5      159.12      161.15        9.10 o incl   0.3514E-02  # Theta=43.29
  -2   5   5       48.27       49.26        4.43 o incl   0.1240E-01  # Theta=40.96
   0   5   5      159.45      154.81        7.44 o incl   0.3984E-02  # Theta=40.18
   2   5   5      272.72      276.65       10.55 o incl   0.2068E-02  # Theta=40.96
   4   5   5      159.59      162.70        8.35 o incl   0.3518E-02  # Theta=43.29
   6   5   5      104.70       99.73        6.99 o incl   0.5890E-02  # Theta=47.15
   8   5   5       13.69       14.20        2.96 o incl   0.3740E-01  # Theta=52.64
  10   5   5       35.24       32.40        3.44 o incl   0.1897E-01  # Theta=60.20
  12   5   5        6.63        6.65        1.33 o incl   0.1078E+00  # Theta=71.69
 -11   6   5       13.73       11.91        2.38 o incl   0.4915E-01  # Theta=68.10
  -9   6   5       25.52       25.26        3.35 o incl   0.2316E-01  # Theta=58.44
  -7   6   5      101.74      106.61        7.72 o incl   0.5249E-02  # Theta=51.85
  -5   6   5      131.84      129.16        8.59 o incl   0.4313E-02  # Theta=47.15
  -3   6   5      125.22      128.33        7.55 o incl   0.4530E-02  # Theta=44.06
  -1   6   5       68.20       69.96        4.96 o incl   0.9656E-02  # Theta=42.51
   1   6   5      145.70      149.19        7.74 o incl   0.4163E-02  # Theta=42.51
   3   6   5      191.86      209.41        9.13 o incl   0.2879E-02  # Theta=44.06
   5   6   5       79.36       91.56        5.43 o incl   0.7085E-02  # Theta=47.15
   7   6   5       60.28       65.13        4.53 o incl   0.1054E-01  # Theta=51.85
   9   6   5       13.45       18.08        2.14 o incl   0.4066E-01  # Theta=58.44
  11   6   5        8.29       15.49        1.44 o incl   0.5724E-01  # Theta=68.10
 -10   7   5       13.91       16.43        2.85 o incl   0.3687E-01  # Theta=65.95
  -8   7   5       17.31       23.49        3.37 o incl   0.2710E-01  # Theta=57.59
  -6   7   5       42.86       52.97        4.88 o incl   0.1214E-01  # Theta=51.85
  -4   7   5       46.98       55.26        5.43 o incl   0.1055E-01  # Theta=47.93
  -2   7   5      140.55      150.91        7.50 o incl   0.4193E-02  # Theta=45.61
   0   7   5      100.65      103.59        5.82 o incl   0.6309E-02  # Theta=44.83
   2   7   5       91.89       83.52        5.68 o incl   0.7095E-02  # Theta=45.61
   4   7   5      136.66      139.63        6.46 o incl   0.4569E-02  # Theta=47.93
   6   7   5      101.80       87.87        5.72 o incl   0.6813E-02  # Theta=51.85
   8   7   5       11.82        9.29        2.32 o incl   0.5788E-01  # Theta=57.59
  10   7   5       10.24       10.77        1.80 o incl   0.6581E-01  # Theta=65.95
  -9   8   5       16.44       16.62        2.31 o incl   0.3943E-01  # Theta=64.93
  -7   8   5       13.23       13.40        3.38 o incl   0.3686E-01  # Theta=57.59
  -5   8   5       27.89       29.63        4.44 o incl   0.1817E-01  # Theta=52.64
  -3   8   5       98.02       96.86        6.48 o incl   0.6419E-02  # Theta=49.48
  -1   8   5       90.71       87.68        6.02 o incl   0.6569E-02  # Theta=47.93
   1   8   5      163.65      175.32        9.30 o incl   0.3345E-02  # Theta=47.93
   3   8   5       82.69       98.59        4.86 o incl   0.7368E-02  # Theta=49.48
   5   8   5       67.72       75.57        4.75 o incl   0.8732E-02  # Theta=52.64
   7   8   5       25.30       28.06        3.02 o incl   0.2442E-01  # Theta=57.59
   9   8   5       16.79       24.17        2.53 o incl   0.3072E-01  # Theta=64.93
 -10   9   5        5.73        9.56        2.79 o incl   0.5494E-01  # Theta=76.03
  -8   9   5        9.36       14.78        1.94 o incl   0.5208E-01  # Theta=64.93
  -6   9   5        8.01       10.33        2.71 o incl   0.5236E-01  # Theta=58.44
  -4   9   5       32.56       36.31        4.39 o incl   0.1620E-01  # Theta=54.26
  -2   9   5      139.32      153.44        6.48 o incl   0.4459E-02  # Theta=51.85
   0   9   5       66.52       68.62        5.15 o incl   0.8693E-02  # Theta=51.05
   2   9   5       48.74       45.85        4.37 o incl   0.1364E-01  # Theta=51.85
   4   9   5       35.04       34.16        3.01 o incl   0.2071E-01  # Theta=54.26
   6   9   5       20.25       18.70        2.57 o incl   0.3233E-01  # Theta=58.44
   8   9   5       13.43       13.88        2.31 o incl   0.4540E-01  # Theta=64.93
  10   9   5        5.91        5.22        2.00 o incl   0.9237E-01  # Theta=76.03
  -7  10   5       13.63       16.96        2.49 o incl   0.4162E-01  # Theta=65.95
  -5  10   5       40.12       40.30        4.18 o incl   0.1478E-01  # Theta=60.20
  -3  10   5       52.03       57.81        4.25 o incl   0.1140E-01  # Theta=56.74
  -1  10   5       84.67       99.43        4.88 o incl   0.7358E-02  # Theta=55.08
   1  10   5       31.22       39.78        2.86 o incl   0.1863E-01  # Theta=55.08
   3  10   5        3.54        5.43        1.51 o incl   0.1206E+00  # Theta=56.74
   5  10   5       19.16       24.83        2.70 o incl   0.2952E-01  # Theta=60.20
   7  10   5       13.50       16.41        1.97 o incl   0.4408E-01  # Theta=65.95
  -6  11   5        6.17       12.40        1.81 o incl   0.6615E-01  # Theta=68.10
  -4  11   5       11.63       15.28        2.84 o incl   0.4067E-01  # Theta=62.97
  -2  11   5       22.07       25.04        2.65 o incl   0.2625E-01  # Theta=60.20
   0  11   5        8.01        9.66        1.91 o incl   0.6822E-01  # Theta=59.32
   2  11   5       21.14       24.25        2.31 o incl   0.3061E-01  # Theta=60.20
   4  11   5       11.55        8.83        2.25 o incl   0.5639E-01  # Theta=62.97
   6  11   5       12.12       10.99        2.00 o incl   0.5692E-01  # Theta=68.10
  -5  12   5        6.41        8.61        1.38 o incl   0.9278E-01  # Theta=71.69
  -3  12   5        8.07       10.01        2.01 o incl   0.6187E-01  # Theta=67.01
  -1  12   5        6.14        8.55        1.50 o incl   0.8522E-01  # Theta=64.93
   1  12   5        8.41        9.75        1.44 o incl   0.7802E-01  # Theta=64.93
   3  12   5       12.50       18.89        2.14 o incl   0.4062E-01  # Theta=67.01
   5  12   5        6.50        7.43        1.75 o incl   0.8098E-01  # Theta=71.69
  -2  13   5        5.00        5.81        1.60 o incl   0.1074E+00  # Theta=73.03
   0  13   5        3.27        5.70        1.07 o incl   0.1355E+00  # Theta=71.69
   2  13   5        8.15       10.15        2.07 o incl   0.6133E-01  # Theta=73.03
   0   0   6      114.61      130.05        7.72 o incl   0.4075E-02  # Theta=43.75
   2   0   6       41.29       45.80        3.80 o incl   0.1518E-01  # Theta=44.52
   4   0   6        3.47        8.46        2.15 o incl   0.7639E-01  # Theta=46.84
   6   0   6        5.41        9.15        2.09 o incl   0.6936E-01  # Theta=50.73
   8   0   6        7.35        6.83        1.95 o incl   0.7917E-01  # Theta=56.40
  10   0   6        2.19        1.84        1.69 o incl   0.1833E+00  # Theta=64.52
 -11   1   6        3.11        4.22        1.63 o incl   0.1263E+00  # Theta=70.55
  -9   1   6       33.09       39.36        3.23 o incl   0.1811E-01  # Theta=60.29
  -7   1   6       57.30       63.07        4.50 o incl   0.1037E-01  # Theta=53.52
  -5   1   6       57.99       54.99        5.25 o incl   0.1045E-01  # Theta=48.78
  -3   1   6       58.05       52.35        4.52 o incl   0.1156E-01  # Theta=45.68
  -1   1   6      259.20      227.34        7.89 o incl   0.2677E-02  # Theta=44.13
   1   1   6      234.30      206.11        8.63 o incl   0.2794E-02  # Theta=44.13
   3   1   6       31.30       25.28        3.41 o incl   0.2361E-01  # Theta=45.68
   5   1   6       36.02       35.53        4.13 o incl   0.1678E-01  # Theta=48.78
   7   1   6       27.16       26.97        3.36 o incl   0.2255E-01  # Theta=53.52
   9   1   6       34.46       40.22        3.08 o incl   0.1753E-01  # Theta=60.29
  11   1   6        8.91       14.07        2.10 o incl   0.5079E-01  # Theta=70.55
 -10   2   6        0.98        1.15        1.23 o incl   0.4077E+00  # Theta=65.53
  -8   2   6       23.99       26.36        3.14 o incl   0.2561E-01  # Theta=57.24
  -6   2   6       14.21       15.05        2.55 o incl   0.3922E-01  # Theta=51.52
  -4   2   6       39.66       38.33        3.67 o incl   0.1589E-01  # Theta=47.61
  -2   2   6        9.17       14.34        2.27 o incl   0.4087E-01  # Theta=45.29
   0   2   6       39.45       45.09        3.47 o incl   0.1617E-01  # Theta=44.52
   2   2   6       16.60       19.11        2.34 o incl   0.3020E-01  # Theta=45.29
   4   2   6       37.94       34.60        3.74 o incl   0.1753E-01  # Theta=47.61
   6   2   6       24.09       25.96        3.30 o incl   0.2579E-01  # Theta=51.52
   8   2   6        1.53        2.37        1.52 o incl   0.1695E+00  # Theta=57.24
  10   2   6        7.79        8.42        1.72 o incl   0.7557E-01  # Theta=65.53
 -11   3   6        6.65        5.33        2.34 o incl   0.8327E-01  # Theta=73.15
  -9   3   6       20.29       26.87        2.94 o incl   0.2513E-01  # Theta=62.12
  -7   3   6       52.99       55.99        5.53 o incl   0.1007E-01  # Theta=55.15
  -5   3   6       51.42       51.04        5.22 o incl   0.1110E-01  # Theta=50.34
  -3   3   6       58.59       61.10        4.88 o incl   0.9939E-02  # Theta=47.22
  -1   3   6       34.45       26.49        4.00 o incl   0.2026E-01  # Theta=45.68
   1   3   6       77.35       69.40        4.62 o incl   0.9201E-02  # Theta=45.68
   3   3   6       76.06       75.35        4.61 o incl   0.8499E-02  # Theta=47.22
   5   3   6       77.36       79.82        5.47 o incl   0.8082E-02  # Theta=50.34
   7   3   6       21.54       27.03        3.30 o incl   0.2354E-01  # Theta=55.15
   9   3   6       20.09       24.66        2.87 o incl   0.2512E-01  # Theta=62.12
  11   3   6        5.38       12.56        1.61 o incl   0.6967E-01  # Theta=73.15
 -10   4   6        1.09        0.63        1.29 o incl   0.3950E+00  # Theta=68.77
  -8   4   6        0.64        0.32        2.05 o incl   0.1947E+00  # Theta=59.84
  -6   4   6        8.73        7.35        2.38 o incl   0.6433E-01  # Theta=53.93
  -4   4   6       67.02       69.75        5.72 o incl   0.8740E-02  # Theta=49.95
  -2   4   6       25.68       25.04        3.45 o incl   0.2273E-01  # Theta=47.61
   0   4   6       16.25       16.65        2.43 o incl   0.3932E-01  # Theta=46.84
   2   4   6       45.41       44.90        4.17 o incl   0.1363E-01  # Theta=47.61
   4   4   6       68.02       63.52        4.97 o incl   0.9682E-02  # Theta=49.95
   6   4   6       14.20       18.35        2.81 o incl   0.3147E-01  # Theta=53.93
   8   4   6        3.25        1.60        1.67 o incl   0.1843E+00  # Theta=59.84
  10   4   6        2.41        1.23        1.27 o incl   0.2711E+00  # Theta=68.77
  -9   5   6        7.06        8.63        1.95 o incl   0.7166E-01  # Theta=66.05
  -7   5   6       20.07       24.11        3.40 o incl   0.2550E-01  # Theta=58.53
  -5   5   6       38.36       46.92        4.19 o incl   0.1322E-01  # Theta=53.52
  -3   5   6       90.11       91.55        7.14 o incl   0.6275E-02  # Theta=50.34
  -1   5   6       25.30       25.25        3.05 o incl   0.2388E-01  # Theta=48.78
   1   5   6       57.18       55.96        4.18 o incl   0.1179E-01  # Theta=48.78
   3   5   6       44.77       54.75        4.23 o incl   0.1224E-01  # Theta=50.34
   5   5   6       44.48       47.04        3.92 o incl   0.1312E-01  # Theta=53.52
   7   5   6       16.82       17.37        2.77 o incl   0.3470E-01  # Theta=58.53
   9   5   6       10.29       13.34        1.76 o incl   0.5873E-01  # Theta=66.05
  -8   6   6        3.11        2.79        2.10 o incl   0.1269E+00  # Theta=64.52
  -6   6   6       10.11        8.06        2.59 o incl   0.5587E-01  # Theta=58.09
  -4   6   6       15.17       21.33        2.86 o incl   0.2839E-01  # Theta=53.93
  -2   6   6       22.91       27.25        3.08 o incl   0.2655E-01  # Theta=51.52
   0   6   6        3.50        4.07        1.84 o incl   0.1100E+00  # Theta=50.73
   2   6   6        8.78       13.56        2.09 o incl   0.5060E-01  # Theta=51.52
   4   6   6       10.77       10.63        2.13 o incl   0.5683E-01  # Theta=53.93
   6   6   6        8.25        7.36        1.99 o incl   0.7346E-01  # Theta=58.09
   8   6   6        0.93        0.21        1.37 o incl   0.4333E+00  # Theta=64.52
  10   6   6        2.28        2.91        1.46 o incl   0.1794E+00  # Theta=75.37
  -9   7   6       10.39       14.17        2.37 o incl   0.4720E-01  # Theta=73.15
  -7   7   6       12.18       15.76        2.45 o incl   0.4089E-01  # Theta=64.03
  -5   7   6       16.32       19.79        3.16 o incl   0.2989E-01  # Theta=58.53
  -3   7   6       26.96       31.94        3.40 o incl   0.2030E-01  # Theta=55.15
  -1   7   6       25.70       30.89        2.93 o incl   0.2328E-01  # Theta=53.52
   1   7   6       61.00       58.24        4.93 o incl   0.1013E-01  # Theta=53.52
   3   7   6       44.66       52.95        4.11 o incl   0.1260E-01  # Theta=55.15
   5   7   6       20.86       25.83        2.26 o incl   0.2940E-01  # Theta=58.53
   7   7   6       14.22       16.41        2.30 o incl   0.3929E-01  # Theta=64.03
   9   7   6        7.74       11.06        1.46 o incl   0.6788E-01  # Theta=73.15
  -8   8   6       -2.46        0.11        1.27 o incl   0.3655E+00  # Theta=72.47
  -6   8   6        4.49        1.58        1.95 o incl   0.1535E+00  # Theta=64.52
  -4   8   6        3.05        1.97        2.32 o incl   0.1138E+00  # Theta=59.84
  -2   8   6        2.14        3.94        2.05 o incl   0.1121E+00  # Theta=57.24
   0   8   6        6.53        5.22        2.74 o incl   0.6840E-01  # Theta=56.40
   2   8   6       16.82       20.68        2.60 o incl   0.3463E-01  # Theta=57.24
   4   8   6        0.50        0.90        1.38 o incl   0.3125E+00  # Theta=59.84
   6   8   6        2.70        4.83        1.60 o incl   0.1320E+00  # Theta=64.52
   8   8   6       -0.23        0.55        1.18 o incl   0.4747E+00  # Theta=72.47
  -7   9   6        9.81       10.99        1.90 o incl   0.5942E-01  # Theta=73.15
  -5   9   6        9.84       13.72        1.83 o incl   0.5802E-01  # Theta=66.05
  -3   9   6       20.31       24.85        2.67 o incl   0.2564E-01  # Theta=62.12
  -1   9   6       24.75       36.80        3.58 o incl   0.1868E-01  # Theta=60.29
   1   9   6       31.47       38.48        3.23 o incl   0.1857E-01  # Theta=60.29
   3   9   6       21.47       27.36        2.54 o incl   0.2612E-01  # Theta=62.12
   5   9   6        8.45       10.07        1.67 o incl   0.6770E-01  # Theta=66.05
   7   9   6        8.95       15.07        1.96 o incl   0.5141E-01  # Theta=73.15
  -6  10   6        0.76        1.79        1.60 o incl   0.2200E+00  # Theta=75.37
  -4  10   6        0.71        1.18        1.57 o incl   0.2653E+00  # Theta=68.77
  -2  10   6        5.14        7.33        1.77 o incl   0.8483E-01  # Theta=65.53
   0  10   6        1.17        1.60        1.30 o incl   0.2641E+00  # Theta=64.52
   2  10   6        0.57        3.42        1.26 o incl   0.2514E+00  # Theta=65.53
   4  10   6        1.27        0.66        1.17 o incl   0.3985E+00  # Theta=68.77
   6  10   6        1.36        1.20        1.52 o incl   0.2508E+00  # Theta=75.37
  -3  11   6        8.15       12.62        1.59 o incl   0.6517E-01  # Theta=73.15
  -1  11   6        8.99       14.02        1.73 o incl   0.5428E-01  # Theta=70.55
   1  11   6        1.33        6.18        1.15 o incl   0.1384E+00  # Theta=70.55
   3  11   6        3.33        4.56        1.36 o incl   0.1560E+00  # Theta=73.15
   1   0   7       15.96       15.84        2.47 o incl   0.3781E-01  # Theta=53.98
   3   0   7       11.37       14.37        2.49 o incl   0.3825E-01  # Theta=55.62
   5   0   7       10.84       11.50        2.34 o incl   0.5217E-01  # Theta=59.02
   7   0   7        6.79        5.45        2.06 o incl   0.8926E-01  # Theta=64.59
   9   0   7        1.22        1.54        1.22 o incl   0.2592E+00  # Theta=73.96
  -8   1   7        5.09        6.57        1.78 o incl   0.8294E-01  # Theta=68.84
  -6   1   7        7.80       10.31        2.37 o incl   0.5552E-01  # Theta=61.71
  -4   1   7       17.77       18.81        3.09 o incl   0.3009E-01  # Theta=57.29
  -2   1   7       10.30       14.73        2.60 o incl   0.4713E-01  # Theta=54.79
   0   1   7       20.05       19.78        2.79 o incl   0.2930E-01  # Theta=53.98
   2   1   7       21.31       22.71        2.52 o incl   0.2868E-01  # Theta=54.79
   4   1   7       20.18       20.65        3.06 o incl   0.2832E-01  # Theta=57.29
   6   1   7        3.19        6.22        1.60 o incl   0.1032E+00  # Theta=61.71
   8   1   7        8.99        9.24        1.77 o incl   0.6951E-01  # Theta=68.84
  -9   2   7        2.73        3.93        3.01 o incl   0.7327E-01  # Theta=75.48
  -7   2   7        5.38        5.65        2.19 o incl   0.8484E-01  # Theta=65.60
  -5   2   7        5.25        8.71        2.22 o incl   0.6261E-01  # Theta=59.90
  -3   2   7       15.77       21.55        3.12 o incl   0.3003E-01  # Theta=56.45
  -1   2   7       12.66       14.12        3.07 o incl   0.3654E-01  # Theta=54.79
   1   2   7       18.08       23.08        2.65 o incl   0.3374E-01  # Theta=54.79
   3   2   7       11.83       15.18        2.39 o incl   0.4827E-01  # Theta=56.45
   5   2   7        9.78       12.87        2.09 o incl   0.5052E-01  # Theta=59.90
   7   2   7        3.76        7.04        1.50 o incl   0.8785E-01  # Theta=65.60
   9   2   7        2.41        3.84        1.74 o incl   0.1414E+00  # Theta=75.48
  -8   3   7        6.67        4.53        1.72 o incl   0.1037E+00  # Theta=71.25
  -6   3   7        9.39       11.01        2.58 o incl   0.4919E-01  # Theta=63.60
  -4   3   7        3.43        4.68        2.16 o incl   0.8621E-01  # Theta=59.02
  -2   3   7       11.08       13.13        2.30 o incl   0.5258E-01  # Theta=56.45
   0   3   7       14.26       16.36        2.45 o incl   0.3393E-01  # Theta=55.62
   2   3   7       24.02       25.29        2.80 o incl   0.2570E-01  # Theta=56.45
   4   3   7        5.62        8.20        1.83 o incl   0.7147E-01  # Theta=59.02
   6   3   7        5.23        4.91        1.71 o incl   0.9643E-01  # Theta=63.60
   8   3   7        2.18        3.38        1.21 o incl   0.2064E+00  # Theta=71.25
  -7   4   7        1.54        2.27        1.34 o incl   0.2130E+00  # Theta=68.84
  -5   4   7        2.30        2.72        1.69 o incl   0.1549E+00  # Theta=62.65
  -3   4   7        5.79        7.59        1.87 o incl   0.7615E-01  # Theta=59.02
  -1   4   7       20.50       20.28        2.71 o incl   0.3152E-01  # Theta=57.29
   1   4   7       15.80       17.77        2.33 o incl   0.3614E-01  # Theta=57.29
   3   4   7        3.62        3.34        1.50 o incl   0.1307E+00  # Theta=59.02
   5   4   7        4.28        7.00        1.51 o incl   0.9473E-01  # Theta=62.65
   7   4   7        5.61        7.53        1.30 o incl   0.9955E-01  # Theta=68.84
  -6   5   7        2.45        3.56        1.95 o incl   0.1236E+00  # Theta=67.72
  -4   5   7        4.90        7.06        1.79 o incl   0.7986E-01  # Theta=62.65
  -2   5   7        9.48       13.40        2.08 o incl   0.4958E-01  # Theta=59.90
   0   5   7       11.81       12.60        2.42 o incl   0.4672E-01  # Theta=59.02
   2   5   7        6.77        8.85        1.52 o incl   0.6743E-01  # Theta=59.90
   4   5   7        1.84        2.68        1.40 o incl   0.1877E+00  # Theta=62.65
   6   5   7        4.92        6.28        1.35 o incl   0.1131E+00  # Theta=67.72
  -7   6   7        3.28        4.31        2.08 o incl   0.1006E+00  # Theta=75.48
  -5   6   7        2.96        5.40        1.47 o incl   0.1355E+00  # Theta=67.72
  -3   6   7        4.22        5.60        1.57 o incl   0.1000E+00  # Theta=63.60
  -1   6   7        6.80        6.39        1.92 o incl   0.8357E-01  # Theta=61.71
   1   6   7        6.87        9.85        1.91 o incl   0.6844E-01  # Theta=61.71
   3   6   7        6.71        8.33        1.63 o incl   0.7824E-01  # Theta=63.60
   5   6   7        2.41        2.55        1.14 o incl   0.2164E+00  # Theta=67.72
   7   6   7        1.96        2.67        1.76 o incl   0.1615E+00  # Theta=75.48
  -6   7   7        1.07        2.61        1.64 o incl   0.1791E+00  # Theta=75.48
  -4   7   7        9.84        9.88        1.72 o incl   0.6641E-01  # Theta=68.84
  -2   7   7        8.27        9.04        1.79 o incl   0.6176E-01  # Theta=65.60
   0   7   7        5.24        6.02        2.04 o incl   0.8848E-01  # Theta=64.59
   2   7   7        4.08        6.82        1.44 o incl   0.1052E+00  # Theta=65.60
   4   7   7        1.46        2.69        1.24 o incl   0.1930E+00  # Theta=68.84
  -3   8   7        4.81        4.27        1.53 o incl   0.1388E+00  # Theta=71.25
  -1   8   7        4.46        6.91        1.32 o incl   0.1077E+00  # Theta=68.84
   1   8   7        3.42        3.97        1.63 o incl   0.1189E+00  # Theta=68.84
   3   8   7        3.64        3.77        1.39 o incl   0.1518E+00  # Theta=71.25
  -2   9   7        5.07        4.57        1.98 o incl   0.1032E+00  # Theta=75.48
   0   9   7        0.60        1.18        1.18 o incl   0.2989E+00  # Theta=73.96
   2   9   7        0.13        4.43        2.02 o incl   0.1232E+00  # Theta=75.48
   0   0   8        1.27        3.01        1.73 o incl   0.1212E+00  # Theta=67.21
   2   0   8       10.56       17.29        3.09 o incl   0.3677E-01  # Theta=68.32
   4   0   8        9.49       15.13        2.20 o incl   0.4618E-01  # Theta=71.94
  -5   1   8        1.95        0.13        2.20 o incl   0.1782E+00  # Theta=75.53
  -3   1   8        0.20        0.37        2.13 o incl   0.2020E+00  # Theta=70.06
  -1   1   8        2.75        3.24        1.87 o incl   0.1439E+00  # Theta=67.76
   1   1   8        0.64        2.95        1.97 o incl   0.1570E+00  # Theta=67.76
   3   1   8       -0.08        0.03        1.62 o incl   0.3729E+00  # Theta=70.06
   5   1   8        0.08        0.64        2.89 o incl   0.1125E+00  # Theta=75.53
  -4   2   8        5.11        9.41        2.37 o incl   0.6166E-01  # Theta=73.30
  -2   2   8        7.83       14.97        2.44 o incl   0.4452E-01  # Theta=69.47
   0   2   8        8.05       18.17        2.03 o incl   0.4637E-01  # Theta=68.32
   2   2   8        7.22       13.82        2.26 o incl   0.4822E-01  # Theta=69.47
   4   2   8        3.67        9.94        1.94 o incl   0.6871E-01  # Theta=73.30
  -3   3   8        0.79        0.78        2.03 o incl   0.2025E+00  # Theta=72.61
  -1   3   8        1.23        0.08        1.49 o incl   0.3658E+00  # Theta=70.06
   1   3   8        0.12        0.53        2.20 o incl   0.1852E+00  # Theta=70.06
   3   3   8        0.50        0.41        1.81 o incl   0.2722E+00  # Theta=72.61
  -2   4   8        3.91        9.39        1.98 o incl   0.6886E-01  # Theta=73.30
   0   4   8       11.86       14.92        2.93 o incl   0.3818E-01  # Theta=71.94
   2   4   8        7.91        9.80        2.07 o incl   0.6222E-01  # Theta=73.30
  -1   5   8       -0.88        0.25        2.07 o incl   0.2090E+00  # Theta=75.53
   1   5   8       -0.91        0.39        1.58 o incl   0.3325E+00  # Theta=75.53
# No of reflections output =   1240
# No of reflections in LSQ =   1240
#   o =   1240 < =      0 x =      0 h =      0 l =      0
