# Supplementary material for: Variable temperature studies of tetra­pyridine­silver(I) hexa­fluoro­phosphate and tetra­pyridine­silver(I) hexa­fluoro­anti­monate
Source: Acta Crystallogr E Crystallogr Commun. 2024 Nov 28;80(Pt 12):1326–30. doi: 10.1107/S2056989024006972 (PMC11789188; doi:10.1107/S2056989024006972)
Supplement: Supplementary file 3 [file e-80-01326-I-100Ksup3.hkl]

data_I-100K
#  xcalibur in  R:\PartIIs\2023-AliceMcNell
_audit_creation_date        "24-04-24"
_audit_creation_method      'CRYSTALS' 

_cell_length_a                    13.4408(2)
_cell_angle_alpha                 90
_cell_length_b                    13.4408(2)
_cell_angle_beta                  90
_cell_length_c                    6.18510(10)
_cell_angle_gamma                 90
loop_
 _symmetry_equiv_pos_as_xyz
 'x,y,z'
 'x+1/2,y+1/2,z+1/2'
 'y,-x,-z'
 'y+1/2,-x+1/2,-z+1/2'
 '-x,-y,z'
 '-x+1/2,-y+1/2,z+1/2'
 '-y,x,-z'
 '-y+1/2,x+1/2,-z+1/2'

# NOTE Fc on scale of Fo,      5.41577
# Status flags: 
#    o - used in refinement 
#    < - excluded by I/sigmaI cutoff 
#    l - excluded at low resolution  
#    h - excluded at high resolution  
#    x - excluded for another reason  

loop_
_refln_index_h
_refln_index_k
_refln_index_l
_refln_F_meas
_refln_F_calc
_refln_F_sigma
_refln_include_status
_refln_refinement_status
_refln_refinement_weight
   1   1   0      199.00      201.30        2.02 o incl   0.4095E-01  # Rho= 4.65
   0   2   0      710.59      704.85        1.35 o incl   0.4281E-02  # Rho= 6.59
   2   2   0      683.72      686.02        2.21 o incl   0.4485E-02  # Rho= 9.34
  -1   3   0      353.91      353.53        2.13 o incl   0.1547E-01  # Rho=10.45
   1   3   0      225.02      229.59        3.05 o incl   0.2835E-01  # Rho=10.45
   3   3   0      370.02      370.10        2.19 o incl   0.1419E-01  # Rho=14.08
  -2   4   0      659.98      663.98        2.20 o incl   0.4782E-02  # Rho=14.86
   0   4   0      371.10      387.55        2.10 o incl   0.1348E-01  # Rho=13.26
   2   4   0      600.68      600.81        2.36 o incl   0.5743E-02  # Rho=14.86
   4   4   0      437.39      442.94        3.44 o incl   0.9598E-02  # Rho=18.93
  -3   5   0      499.79      497.91        2.37 o incl   0.8143E-02  # Rho=19.54
  -1   5   0      124.94      131.32        2.35 o incl   0.6888E-01  # Rho=17.01
   1   5   0       31.54       36.36        6.51 o incl   0.2308E-01  # Rho=17.01
   3   5   0      201.40      211.29        2.89 o incl   0.3312E-01  # Rho=19.54
   5   5   0      505.03      493.64        2.77 o incl   0.8037E-02  # Rho=23.93
  -4   6   0      505.53      507.79        2.69 o incl   0.7788E-02  # Rho=24.43
  -2   6   0      200.62      218.55        2.55 o incl   0.3419E-01  # Rho=21.27
   0   6   0      528.18      542.10        2.88 o incl   0.6944E-02  # Rho=20.13
   2   6   0      755.30      762.09        2.73 o incl   0.3637E-02  # Rho=21.27
   4   6   0      455.74      464.80        3.16 o incl   0.9007E-02  # Rho=24.43
   6   6   0      373.97      372.77        3.35 o incl   0.1282E-01  # Rho=29.12
  -5   7   0       84.92       89.31        4.43 o incl   0.4144E-01  # Rho=29.56
  -3   7   0      136.06      150.37        3.01 o incl   0.4929E-01  # Rho=25.90
  -1   7   0       69.33       71.78        4.50 o incl   0.4289E-01  # Rho=23.93
   1   7   0       99.28      102.73        4.16 o incl   0.4323E-01  # Rho=23.93
   3   7   0       48.82       54.98        6.24 o incl   0.2447E-01  # Rho=25.90
   5   7   0       57.85       62.09        6.03 o incl   0.2578E-01  # Rho=29.56
   7   7   0       53.52       59.21        3.67 o incl   0.6414E-01  # Rho=34.60
  -6   8   0      280.61      290.76        2.37 o incl   0.2170E-01  # Rho=35.00
  -4   8   0      310.24      324.96        2.97 o incl   0.1708E-01  # Rho=30.86
  -2   8   0      515.23      515.38        3.27 o incl   0.7362E-02  # Rho=28.23
   0   8   0      517.83      516.88        3.02 o incl   0.7401E-02  # Rho=27.31
   2   8   0      667.56      675.81        4.03 o incl   0.4399E-02  # Rho=28.23
   4   8   0      457.87      467.34        4.87 o incl   0.7944E-02  # Rho=30.86
   6   8   0      334.22      340.21        2.42 o incl   0.1633E-01  # Rho=35.00
   8   8   0      325.51      333.56        2.13 o incl   0.1735E-01  # Rho=40.46
  -7   9   0       46.83       44.64        4.41 o incl   0.4789E-01  # Rho=40.84
  -5   9   0       77.84       85.05        2.89 o incl   0.8069E-01  # Rho=36.19
  -3   9   0      182.29      185.89        4.29 o incl   0.2789E-01  # Rho=32.97
  -1   9   0      118.68      121.52        3.99 o incl   0.4186E-01  # Rho=31.29
   1   9   0       53.81       54.17        5.58 o incl   0.3028E-01  # Rho=31.29
   3   9   0      118.95      127.46        7.57 o incl   0.1520E-01  # Rho=32.97
   5   9   0       93.41       95.65        2.36 o incl   0.9309E-01  # Rho=36.19
   7   9   0       75.72       76.54        2.44 o incl   0.1054E+00  # Rho=40.84
   9   9   0       43.31       41.98        4.40 o incl   0.4836E-01  # Rho=46.89
  -8  10   0      260.81      257.30        2.77 o incl   0.2451E-01  # Rho=47.27
  -6  10   0      372.84      374.04        2.69 o incl   0.1344E-01  # Rho=41.98
  -4  10   0      316.76      331.97        2.01 o incl   0.1789E-01  # Rho=38.15
  -2  10   0      392.88      400.93        1.94 o incl   0.1255E-01  # Rho=35.80
   0  10   0      390.73      402.85        2.31 o incl   0.1228E-01  # Rho=35.00
   2  10   0      388.93      404.03        2.04 o incl   0.1245E-01  # Rho=35.80
   4  10   0      163.69      165.54        2.13 o incl   0.5358E-01  # Rho=38.15
   6  10   0      224.08      229.36        1.94 o incl   0.3365E-01  # Rho=41.98
   8  10   0      202.45      203.12        1.94 o incl   0.4050E-01  # Rho=47.27
  10  10   0      175.62      175.82        2.23 o incl   0.4765E-01  # Rho=54.21
  -9  11   0       21.50       19.77        7.25 o incl   0.1889E-01  # Rho=54.61
  -7  11   0       63.35       64.74        4.60 o incl   0.4211E-01  # Rho=48.40
  -5  11   0      100.58      106.43        3.15 o incl   0.6231E-01  # Rho=43.87
  -3  11   0      111.59      121.50        2.69 o incl   0.6714E-01  # Rho=40.84
  -1  11   0      221.25      226.35        1.88 o incl   0.3468E-01  # Rho=39.31
   1  11   0       26.01       25.94        5.15 o incl   0.3692E-01  # Rho=39.31
   3  11   0       49.77       60.95        2.66 o incl   0.1084E+00  # Rho=40.84
   5  11   0       93.99       96.46        2.06 o incl   0.1054E+00  # Rho=43.87
   7  11   0      322.11      314.23        1.77 o incl   0.1919E-01  # Rho=48.40
   9  11   0       68.06       68.00        3.07 o incl   0.8098E-01  # Rho=54.61
  11  11   0       50.10       48.31        2.61 o incl   0.1178E+00  # Rho=63.16
 -10  12   0      140.94      143.69        1.94 o incl   0.6820E-01  # Rho=63.63
  -8  12   0      207.66      203.85        2.66 o incl   0.3513E-01  # Rho=55.81
  -6  12   0      277.37      279.74        3.06 o incl   0.2095E-01  # Rho=50.31
  -4  12   0      192.45      194.24        2.34 o incl   0.4064E-01  # Rho=46.51
  -2  12   0      158.87      159.11        2.27 o incl   0.5441E-01  # Rho=44.25
   0  12   0      236.41      238.91        1.70 o incl   0.3209E-01  # Rho=43.49
   2  12   0      110.47      112.70        1.98 o incl   0.9179E-01  # Rho=44.25
   4  12   0      221.14      222.65        1.59 o incl   0.3656E-01  # Rho=46.51
   6  12   0      256.50      253.54        1.64 o incl   0.2867E-01  # Rho=50.31
   8  12   0      191.19      189.21        2.16 o incl   0.4320E-01  # Rho=55.81
  10  12   0      126.54      125.46        1.79 o incl   0.8462E-01  # Rho=63.63
  -9  13   0      116.67      117.42        1.90 o incl   0.8942E-01  # Rho=65.08
  -7  13   0       74.99       74.47        3.28 o incl   0.7063E-01  # Rho=57.87
  -5  13   0       27.70       21.20        7.03 o incl   0.2002E-01  # Rho=53.02
  -3  13   0      110.16      109.24        2.74 o incl   0.7036E-01  # Rho=49.93
  -1  13   0      142.12      141.46        1.96 o incl   0.6867E-01  # Rho=48.40
   1  13   0      105.80      101.95        2.20 o incl   0.9206E-01  # Rho=48.40
   3  13   0      149.69      150.54        1.76 o incl   0.6648E-01  # Rho=49.93
   5  13   0       96.62       99.36        1.86 o incl   0.1112E+00  # Rho=53.02
   7  13   0       92.80       93.63        1.99 o incl   0.1113E+00  # Rho=57.87
   9  13   0       54.70       54.70        2.21 o incl   0.1450E+00  # Rho=65.08
  -8  14   0      111.99      118.17        1.86 o incl   0.9170E-01  # Rho=67.65
  -6  14   0      148.31      139.49        2.38 o incl   0.6055E-01  # Rho=60.88
  -4  14   0      115.82      109.89        2.60 o incl   0.7287E-01  # Rho=56.63
  -2  14   0      167.08      167.28        2.19 o incl   0.5165E-01  # Rho=54.21
   0  14   0      199.04      193.61        1.95 o incl   0.4288E-01  # Rho=53.42
   2  14   0      229.09      224.39        1.90 o incl   0.3414E-01  # Rho=54.21
   4  14   0      232.56      233.13        1.95 o incl   0.3225E-01  # Rho=56.63
   6  14   0       31.31       29.73        3.46 o incl   0.7832E-01  # Rho=60.88
   8  14   0      146.10      167.96        1.21 o incl   0.6660E-01  # Rho=67.65
  -7  15   0       80.48       76.47        3.29 o incl   0.6905E-01  # Rho=71.70
  -5  15   0       61.68       60.08        2.66 o incl   0.1058E+00  # Rho=65.08
  -3  15   0       73.22       73.21        2.40 o incl   0.1105E+00  # Rho=61.33
  -1  15   0       61.68       60.26        2.59 o incl   0.1102E+00  # Rho=59.57
   1  15   0       61.59       64.57        2.69 o incl   0.1019E+00  # Rho=59.57
   3  15   0       40.90       41.31        2.84 o incl   0.1075E+00  # Rho=61.33
   5  15   0       44.03       48.55        3.51 o incl   0.7199E-01  # Rho=65.08
   7  15   0       18.38       18.97        7.70 o incl   0.1678E-01  # Rho=71.70
  -4  16   0      110.76      114.66        1.86 o incl   0.9446E-01  # Rho=71.08
  -2  16   0      104.11      104.40        1.99 o incl   0.9883E-01  # Rho=67.65
   0  16   0      113.52      112.33        1.89 o incl   0.9404E-01  # Rho=66.59
   2  16   0      208.63      204.66        1.67 o incl   0.4097E-01  # Rho=67.65
   4  16   0      196.58      199.56        1.96 o incl   0.4163E-01  # Rho=71.08
   1   0   1      447.47      421.62        1.34 o incl   0.1115E-01  # Rho= 7.89
   3   0   1      755.84      747.34        2.13 o incl   0.3772E-02  # Rho=12.27
   5   0   1      401.10      407.54        2.53 o incl   0.1180E-01  # Rho=18.22
   7   0   1      340.16      339.92        3.61 o incl   0.1453E-01  # Rho=24.86
   9   0   1      467.94      468.09        4.91 o incl   0.7816E-02  # Rho=32.08
  11   0   1      122.12      122.40        2.07 o incl   0.8028E-01  # Rho=40.02
  13   0   1      155.70      151.38        2.15 o incl   0.5900E-01  # Rho=49.11
  15   0   1      144.31      141.70        2.47 o incl   0.5893E-01  # Rho=60.38
 -16   1   1       92.70       95.41        1.69 o incl   0.1250E+00  # Rho=68.11
 -14   1   1      132.04      129.16        2.62 o incl   0.6232E-01  # Rho=54.55
 -12   1   1      182.42      180.95        2.12 o incl   0.4662E-01  # Rho=44.57
 -10   1   1      178.07      185.34        1.90 o incl   0.4811E-01  # Rho=36.14
  -8   1   1      289.89      302.75        4.02 o incl   0.1678E-01  # Rho=28.62
  -6   1   1      280.68      287.23        3.81 o incl   0.1842E-01  # Rho=21.75
  -4   1   1      672.58      675.12        2.38 o incl   0.4605E-02  # Rho=15.51
  -2   1   1      934.09      887.62        2.34 o incl   0.2626E-02  # Rho=10.30
   0   1   1      408.55      380.73        2.00 o incl   0.1304E-01  # Rho= 7.89
   2   1   1      700.02      682.37        1.87 o incl   0.4475E-02  # Rho=10.30
   4   1   1      373.23      360.17        2.29 o incl   0.1448E-01  # Rho=15.51
   6   1   1      278.80      287.62        2.83 o incl   0.2099E-01  # Rho=21.75
   8   1   1      287.40      297.54        3.81 o incl   0.1761E-01  # Rho=28.62
  10   1   1      255.24      258.52        2.02 o incl   0.2710E-01  # Rho=36.14
  12   1   1      121.17      122.73        2.09 o incl   0.7981E-01  # Rho=44.57
  14   1   1      154.98      151.00        2.24 o incl   0.5796E-01  # Rho=54.55
  16   1   1      101.37      101.30        1.84 o incl   0.1085E+00  # Rho=68.11
 -15   2   1      123.22      121.44        1.81 o incl   0.8742E-01  # Rho=61.27
 -13   2   1      209.45      207.56        2.30 o incl   0.3664E-01  # Rho=49.87
 -11   2   1      192.55      196.51        2.04 o incl   0.4239E-01  # Rho=40.79
  -9   2   1      319.46      317.92        5.12 o incl   0.1324E-01  # Rho=32.91
  -7   2   1      390.99      394.59        3.59 o incl   0.1151E-01  # Rho=25.83
  -5   2   1      508.66      501.65        3.14 o incl   0.7718E-02  # Rho=19.46
  -3   2   1      218.15      219.90        2.33 o incl   0.3388E-01  # Rho=13.97
  -1   2   1      696.91      678.42        2.29 o incl   0.4485E-02  # Rho=10.30
   1   2   1      976.82      958.95        1.68 o incl   0.2323E-02  # Rho=10.30
   3   2   1      237.31      245.38        1.71 o incl   0.3112E-01  # Rho=13.97
   5   2   1      329.51      329.17        2.55 o incl   0.1697E-01  # Rho=19.46
   7   2   1      372.10      375.03        3.05 o incl   0.1309E-01  # Rho=25.83
   9   2   1      265.41      273.54        5.12 o incl   0.1603E-01  # Rho=32.91
  11   2   1      236.83      241.77        2.35 o incl   0.2919E-01  # Rho=40.79
  13   2   1      127.90      127.57        2.28 o incl   0.7116E-01  # Rho=49.87
  15   2   1       93.12       92.73        2.07 o incl   0.1079E+00  # Rho=61.27
 -16   3   1       88.40       93.21        1.56 o incl   0.1366E+00  # Rho=70.39
 -14   3   1      116.05      113.39        2.31 o incl   0.7955E-01  # Rho=56.16
 -12   3   1      193.33      198.41        2.01 o incl   0.4206E-01  # Rho=46.08
 -10   3   1      210.88      218.40        2.02 o incl   0.3629E-01  # Rho=37.71
  -8   3   1      304.21      305.74        4.25 o incl   0.1576E-01  # Rho=30.38
  -6   3   1      318.36      311.42        4.57 o incl   0.1455E-01  # Rho=23.86
  -4   3   1      502.01      492.97        2.78 o incl   0.8083E-02  # Rho=18.22
  -2   3   1      179.07      185.95        2.41 o incl   0.4338E-01  # Rho=13.97
   0   3   1      743.83      735.71        2.40 o incl   0.3871E-02  # Rho=12.27
   2   3   1      248.35      249.58        1.90 o incl   0.2911E-01  # Rho=13.97
   4   3   1      415.26      412.47        2.07 o incl   0.1166E-01  # Rho=18.22
   6   3   1      406.91      411.00        2.78 o incl   0.1140E-01  # Rho=23.86
   8   3   1      231.81      243.92        3.84 o incl   0.2305E-01  # Rho=30.38
  10   3   1      264.64      267.00        2.28 o incl   0.2490E-01  # Rho=37.71
  12   3   1      151.13      151.82        2.34 o incl   0.5684E-01  # Rho=46.08
  14   3   1       88.08       83.65        2.55 o incl   0.9266E-01  # Rho=56.16
  16   3   1       88.44       84.90        3.21 o incl   0.6809E-01  # Rho=70.39
 -15   4   1      109.78      109.61        1.82 o incl   0.9976E-01  # Rho=64.04
 -13   4   1      152.89      153.50        1.78 o incl   0.6427E-01  # Rho=52.19
 -11   4   1      217.53      221.53        1.98 o incl   0.3533E-01  # Rho=43.06
  -9   4   1      188.25      197.96        2.18 o incl   0.4154E-01  # Rho=35.34
  -7   4   1      351.15      348.76        3.48 o incl   0.1408E-01  # Rho=28.62
  -5   4   1      377.99      370.62        3.25 o incl   0.1294E-01  # Rho=22.82
  -3   4   1      382.07      375.53        2.70 o incl   0.1322E-01  # Rho=18.22
  -1   4   1      300.89      289.08        1.97 o incl   0.2184E-01  # Rho=15.51
   1   4   1      700.16      704.54        1.90 o incl   0.4289E-02  # Rho=15.51
   3   4   1      474.30      472.48        2.28 o incl   0.9010E-02  # Rho=18.22
   5   4   1      310.51      316.75        2.72 o incl   0.1802E-01  # Rho=22.82
   7   4   1      243.53      250.97        3.82 o incl   0.2213E-01  # Rho=28.62
   9   4   1      268.48      269.16        2.18 o incl   0.2474E-01  # Rho=35.34
  11   4   1      205.04      206.92        2.29 o incl   0.3727E-01  # Rho=43.06
  13   4   1      110.84      107.76        2.66 o incl   0.7314E-01  # Rho=52.19
  15   4   1      161.21      154.54        1.93 o incl   0.5991E-01  # Rho=64.04
 -14   5   1      125.42      125.61        1.78 o incl   0.8495E-01  # Rho=59.51
 -12   5   1      184.62      186.02        1.83 o incl   0.4753E-01  # Rho=49.11
 -10   5   1      166.48      173.19        2.45 o incl   0.4722E-01  # Rho=40.79
  -8   5   1      248.24      254.52        4.44 o incl   0.1951E-01  # Rho=33.73
  -6   5   1      328.67      330.67        3.45 o incl   0.1548E-01  # Rho=27.71
  -4   5   1      352.39      348.99        3.08 o incl   0.1458E-01  # Rho=22.82
  -2   5   1      383.25      372.61        2.55 o incl   0.1345E-01  # Rho=19.46
   0   5   1      388.27      390.23        2.22 o incl   0.1291E-01  # Rho=18.22
   2   5   1      506.06      503.84        2.40 o incl   0.7953E-02  # Rho=19.46
   4   5   1      352.03      355.75        2.71 o incl   0.1475E-01  # Rho=22.82
   6   5   1      178.67      188.73        3.30 o incl   0.3511E-01  # Rho=27.71
   8   5   1      257.53      262.12        4.13 o incl   0.1975E-01  # Rho=33.73
  10   5   1      164.27      165.56        2.40 o incl   0.5005E-01  # Rho=40.79
  12   5   1      132.34      129.78        2.76 o incl   0.5941E-01  # Rho=49.11
  14   5   1      168.26      162.77        2.47 o incl   0.4930E-01  # Rho=59.51
 -15   6   1      119.82      123.37        1.81 o incl   0.8722E-01  # Rho=69.22
 -13   6   1      181.15      181.07        1.66 o incl   0.5079E-01  # Rho=56.16
 -11   6   1       64.86       67.44        2.77 o incl   0.9550E-01  # Rho=46.84
  -9   6   1      228.47      233.27        2.11 o incl   0.3196E-01  # Rho=39.26
  -7   6   1      320.03      326.31        3.72 o incl   0.1542E-01  # Rho=32.91
  -5   6   1      168.38      178.53        4.58 o incl   0.2720E-01  # Rho=27.71
  -3   6   1      416.24      410.23        3.28 o incl   0.1090E-01  # Rho=23.86
  -1   6   1      320.94      318.70        2.46 o incl   0.1802E-01  # Rho=21.75
   1   6   1      321.20      323.16        2.99 o incl   0.1685E-01  # Rho=21.75
   3   6   1      289.38      295.31        3.10 o incl   0.1936E-01  # Rho=23.86
   5   6   1      333.40      343.56        3.57 o incl   0.1457E-01  # Rho=27.71
   7   6   1      263.57      268.63        3.88 o incl   0.1992E-01  # Rho=32.91
   9   6   1      241.65      247.30        2.33 o incl   0.2824E-01  # Rho=39.26
  11   6   1      192.47      195.01        2.46 o incl   0.3950E-01  # Rho=46.84
  13   6   1      182.29      173.24        2.70 o incl   0.4280E-01  # Rho=56.16
  15   6   1      102.14       99.40        1.98 o incl   0.1035E+00  # Rho=69.22
 -14   7   1      106.34      108.77        1.68 o incl   0.1071E+00  # Rho=65.01
 -12   7   1      114.05      114.18        1.93 o incl   0.9139E-01  # Rho=53.76
 -10   7   1      171.58      171.52        2.41 o incl   0.4744E-01  # Rho=45.33
  -8   7   1      238.58      250.83        2.32 o incl   0.2805E-01  # Rho=38.49
  -6   7   1      235.34      240.29        4.75 o incl   0.1962E-01  # Rho=32.91
  -4   7   1      276.15      278.85        3.93 o incl   0.1875E-01  # Rho=28.62
  -2   7   1      403.20      398.48        3.23 o incl   0.1151E-01  # Rho=25.83
   0   7   1      272.76      278.53        3.28 o incl   0.2072E-01  # Rho=24.86
   2   7   1      347.71      357.34        3.95 o incl   0.1316E-01  # Rho=25.83
   4   7   1      318.28      327.69        3.57 o incl   0.1567E-01  # Rho=28.62
   6   7   1      323.80      337.84        4.18 o incl   0.1404E-01  # Rho=32.91
   8   7   1      184.10      191.30        2.59 o incl   0.4005E-01  # Rho=38.49
  10   7   1      200.09      205.39        2.82 o incl   0.3444E-01  # Rho=45.33
  12   7   1      152.86      148.74        2.72 o incl   0.5174E-01  # Rho=53.76
  14   7   1      103.51      103.85        1.97 o incl   0.1002E+00  # Rho=65.01
 -13   8   1      122.42      121.81        2.06 o incl   0.8052E-01  # Rho=62.17
 -11   8   1      182.86      181.31        2.14 o incl   0.4624E-01  # Rho=52.19
  -9   8   1      187.18      189.62        2.16 o incl   0.4364E-01  # Rho=44.57
  -7   8   1      225.90      234.95        2.10 o incl   0.3195E-01  # Rho=38.49
  -5   8   1      270.32      275.73        5.08 o incl   0.1594E-01  # Rho=33.73
  -3   8   1      259.46      262.53        3.84 o incl   0.2061E-01  # Rho=30.38
  -1   8   1      320.42      321.22        3.33 o incl   0.1636E-01  # Rho=28.62
   1   8   1      306.00      323.62        3.58 o incl   0.1617E-01  # Rho=28.62
   3   8   1      336.83      341.78        4.50 o incl   0.1314E-01  # Rho=30.38
   5   8   1      257.57      270.61        4.25 o incl   0.1886E-01  # Rho=33.73
   7   8   1      249.27      258.64        2.03 o incl   0.2742E-01  # Rho=38.49
   9   8   1      126.73      130.97        3.24 o incl   0.5102E-01  # Rho=44.57
  11   8   1      194.57      196.44        2.38 o incl   0.3964E-01  # Rho=52.19
  13   8   1      128.72      126.41        2.14 o incl   0.7483E-01  # Rho=62.17
 -14   9   1       65.37       72.28        4.06 o incl   0.5127E-01  # Rho=74.30
 -12   9   1      175.30      172.06        1.89 o incl   0.5229E-01  # Rho=60.38
 -10   9   1      140.82      138.78        2.46 o incl   0.6083E-01  # Rho=51.41
  -8   9   1      104.51      110.29        2.45 o incl   0.7971E-01  # Rho=44.57
  -6   9   1      204.98      213.35        1.95 o incl   0.3815E-01  # Rho=39.26
  -4   9   1      251.75      255.61        2.48 o incl   0.2619E-01  # Rho=35.34
  -2   9   1      257.52      262.32        4.34 o incl   0.1908E-01  # Rho=32.91
   0   9   1      431.74      436.78        3.72 o incl   0.9627E-02  # Rho=32.08
   2   9   1      262.37      275.62        4.36 o incl   0.1812E-01  # Rho=32.91
   4   9   1      164.05      172.84        2.07 o incl   0.5201E-01  # Rho=35.34
   6   9   1      245.17      250.37        1.91 o incl   0.2909E-01  # Rho=39.26
   8   9   1      172.56      174.60        2.02 o incl   0.5067E-01  # Rho=44.57
  10   9   1      122.80      125.70        2.54 o incl   0.6700E-01  # Rho=51.41
  12   9   1      128.66      125.23        2.28 o incl   0.7196E-01  # Rho=60.38
  14   9   1       71.13       74.76        3.65 o incl   0.6008E-01  # Rho=74.30
 -13  10   1       58.89       60.18        2.45 o incl   0.1202E+00  # Rho=71.61
 -11  10   1      163.91      158.97        2.47 o incl   0.5093E-01  # Rho=59.51
  -9  10   1      142.57      145.82        2.29 o incl   0.6100E-01  # Rho=51.41
  -7  10   1      232.74      238.04        2.18 o incl   0.3062E-01  # Rho=45.33
  -5  10   1      182.42      183.08        2.37 o incl   0.4386E-01  # Rho=40.79
  -3  10   1      274.24      272.79        2.86 o incl   0.2225E-01  # Rho=37.71
  -1  10   1      256.52      259.61        2.27 o incl   0.2615E-01  # Rho=36.14
   1  10   1      182.00      186.23        2.21 o incl   0.4464E-01  # Rho=36.14
   3  10   1      248.35      258.03        1.83 o incl   0.2816E-01  # Rho=37.71
   5  10   1      185.14      189.29        1.57 o incl   0.4864E-01  # Rho=40.79
   7  10   1      185.41      187.05        1.86 o incl   0.4691E-01  # Rho=45.33
   9  10   1      127.35      130.72        2.31 o incl   0.6921E-01  # Rho=51.41
  11  10   1      136.88      137.10        1.89 o incl   0.7314E-01  # Rho=59.51
  13  10   1       70.23       72.30        1.90 o incl   0.1477E+00  # Rho=71.61
 -12  11   1       61.68       64.89        1.94 o incl   0.1572E+00  # Rho=70.39
 -10  11   1      145.89      144.43        2.24 o incl   0.6159E-01  # Rho=59.51
  -8  11   1      179.37      179.05        2.73 o incl   0.4164E-01  # Rho=52.19
  -6  11   1      164.67      166.98        2.49 o incl   0.4856E-01  # Rho=46.84
  -4  11   1      185.14      185.42        2.61 o incl   0.4089E-01  # Rho=43.06
  -2  11   1      235.54      239.69        2.20 o incl   0.3013E-01  # Rho=40.79
   0  11   1      114.80      117.55        2.13 o incl   0.8315E-01  # Rho=40.02
   2  11   1      194.11      197.45        2.15 o incl   0.4119E-01  # Rho=40.79
   4  11   1      229.81      232.29        1.71 o incl   0.3360E-01  # Rho=43.06
   6  11   1       77.13       77.70        2.27 o incl   0.1140E+00  # Rho=46.84
   8  11   1      178.42      179.23        2.05 o incl   0.4821E-01  # Rho=52.19
  10  11   1      150.69      145.90        2.14 o incl   0.6201E-01  # Rho=59.51
  12  11   1       92.34       95.04        1.66 o incl   0.1269E+00  # Rho=70.39
 -11  12   1      103.01      108.16        1.67 o incl   0.1090E+00  # Rho=70.39
  -9  12   1      124.68      124.49        2.26 o incl   0.7353E-01  # Rho=60.38
  -7  12   1      150.53      152.74        2.70 o incl   0.5123E-01  # Rho=53.76
  -5  12   1      127.52      128.07        2.57 o incl   0.6461E-01  # Rho=49.11
  -3  12   1      153.55      153.14        2.52 o incl   0.5341E-01  # Rho=46.08
  -1  12   1      143.46      143.94        2.01 o incl   0.6658E-01  # Rho=44.57
   1  12   1      203.57      202.05        2.16 o incl   0.3920E-01  # Rho=44.57
   3  12   1      205.01      203.84        1.72 o incl   0.4145E-01  # Rho=46.08
   5  12   1      145.43      148.58        1.74 o incl   0.6866E-01  # Rho=49.11
   7  12   1      105.75      107.10        2.18 o incl   0.8987E-01  # Rho=53.76
   9  12   1      179.67      175.83        1.86 o incl   0.5071E-01  # Rho=60.38
  11  12   1       80.92       80.80        1.77 o incl   0.1420E+00  # Rho=70.39
 -10  13   1       71.24       74.81        1.90 o incl   0.1445E+00  # Rho=71.61
  -8  13   1      105.30      108.12        2.15 o incl   0.9025E-01  # Rho=62.17
  -6  13   1      175.67      175.45        2.12 o incl   0.4891E-01  # Rho=56.16
  -4  13   1      106.18      104.89        2.77 o incl   0.7194E-01  # Rho=52.19
  -2  13   1      149.71      148.18        2.16 o incl   0.6110E-01  # Rho=49.87
   0  13   1      174.68      171.71        2.11 o incl   0.5022E-01  # Rho=49.11
   2  13   1      197.71      192.71        2.06 o incl   0.4240E-01  # Rho=49.87
   4  13   1      128.29      129.42        1.71 o incl   0.8357E-01  # Rho=52.19
   6  13   1      170.41      169.04        1.68 o incl   0.5627E-01  # Rho=56.16
   8  13   1      142.71      142.46        1.84 o incl   0.7016E-01  # Rho=62.17
  10  13   1       57.82       59.28        1.84 o incl   0.1766E+00  # Rho=71.61
  -9  14   1       73.69       76.16        2.69 o incl   0.9340E-01  # Rho=74.30
  -7  14   1      114.92      115.65        2.43 o incl   0.7531E-01  # Rho=65.01
  -5  14   1      173.63      168.88        2.77 o incl   0.4387E-01  # Rho=59.51
  -3  14   1       60.39       57.49        3.10 o incl   0.8431E-01  # Rho=56.16
  -1  14   1      142.29      141.86        2.01 o incl   0.6762E-01  # Rho=54.55
   1  14   1      142.35      141.82        2.34 o incl   0.6162E-01  # Rho=54.55
   3  14   1      124.35      122.07        1.66 o incl   0.9072E-01  # Rho=56.16
   5  14   1      126.79      123.68        1.64 o incl   0.8942E-01  # Rho=59.51
   7  14   1      109.70      116.27        2.24 o incl   0.8185E-01  # Rho=65.01
   9  14   1       92.76       97.01        3.38 o incl   0.5986E-01  # Rho=74.30
  -6  15   1      101.25      101.84        2.53 o incl   0.8146E-01  # Rho=69.22
  -4  15   1      138.57      139.35        1.73 o incl   0.7466E-01  # Rho=64.04
  -2  15   1       80.20       80.80        2.08 o incl   0.1219E+00  # Rho=61.27
   0  15   1      146.27      145.39        1.79 o incl   0.6892E-01  # Rho=60.38
   2  15   1      114.64      113.94        1.69 o incl   0.9899E-01  # Rho=61.27
   4  15   1       97.24       99.36        2.07 o incl   0.1018E+00  # Rho=64.04
   6  15   1       98.53      105.12        2.81 o incl   0.7211E-01  # Rho=69.22
  -3  16   1       83.64       88.01        2.13 o incl   0.1120E+00  # Rho=70.39
  -1  16   1      105.68      108.52        1.54 o incl   0.1129E+00  # Rho=68.11
   1  16   1      110.27      110.73        1.65 o incl   0.1048E+00  # Rho=68.11
   3  16   1      100.00      105.28        2.04 o incl   0.9777E-01  # Rho=70.39
   5  16   1       86.19       96.42        2.26 o incl   0.9899E-01  # Rho=75.82
   0   0   2       89.68       89.96        3.13 o incl   0.6922E-01  # Rho=14.44
   2   0   2      109.43      112.09        2.20 o incl   0.8553E-01  # Rho=15.93
   4   0   2      505.19      490.49        2.73 o incl   0.8117E-02  # Rho=19.80
   6   0   2      517.53      506.35        3.44 o incl   0.7444E-02  # Rho=25.15
   8   0   2      178.08      180.23        4.39 o incl   0.2789E-01  # Rho=31.48
  10   0   2       69.68       73.44        3.18 o incl   0.7505E-01  # Rho=38.71
  12   0   2      233.02      227.59        2.35 o incl   0.3133E-01  # Rho=47.06
  14   0   2       93.25       89.35        2.22 o incl   0.1029E+00  # Rho=57.22
  16   0   2       71.92       74.36        2.08 o incl   0.1312E+00  # Rho=71.98
 -15   1   2      137.06      136.71        1.77 o incl   0.7573E-01  # Rho=63.84
 -13   1   2      109.41      108.46        2.47 o incl   0.7875E-01  # Rho=52.03
 -11   1   2      286.62      287.85        1.95 o incl   0.2255E-01  # Rho=42.91
  -9   1   2      327.03      322.75        2.16 o incl   0.1796E-01  # Rho=35.18
  -7   1   2      447.78      447.06        4.35 o incl   0.8778E-02  # Rho=28.43
  -5   1   2      302.41      312.58        3.18 o incl   0.1767E-01  # Rho=22.60
  -3   1   2      321.29      320.31        2.84 o incl   0.1727E-01  # Rho=17.96
  -1   1   2      545.58      522.61        1.90 o incl   0.7369E-02  # Rho=15.20
   1   1   2      525.23      514.76        1.66 o incl   0.7746E-02  # Rho=15.20
   3   1   2      421.31      418.76        2.23 o incl   0.1127E-01  # Rho=17.96
   5   1   2      522.92      507.37        3.12 o incl   0.7496E-02  # Rho=22.60
   7   1   2      263.18      268.78        3.74 o incl   0.2039E-01  # Rho=28.43
   9   1   2      202.51      204.86        2.18 o incl   0.3862E-01  # Rho=35.18
  11   1   2      157.95      158.75        2.68 o incl   0.4907E-01  # Rho=42.91
  13   1   2      101.69       98.68        2.22 o incl   0.9428E-01  # Rho=52.03
  15   1   2      119.09      113.76        1.80 o incl   0.9384E-01  # Rho=63.84
 -16   2   2       27.95       28.00        4.47 o incl   0.4844E-01  # Rho=73.31
 -14   2   2       91.85       91.80        2.26 o incl   0.1003E+00  # Rho=58.06
 -12   2   2      156.32      157.24        2.13 o incl   0.5728E-01  # Rho=47.81
 -10   2   2      189.96      195.56        2.28 o incl   0.4110E-01  # Rho=39.48
  -8   2   2      122.22      125.75        5.76 o incl   0.2402E-01  # Rho=32.32
  -6   2   2      101.80      113.99        4.58 o incl   0.3615E-01  # Rho=26.11
  -4   2   2      444.58      434.97        2.93 o incl   0.1002E-01  # Rho=20.96
  -2   2   2      600.92      563.27        2.44 o incl   0.6204E-02  # Rho=17.30
   0   2   2      183.58      179.17        2.25 o incl   0.4587E-01  # Rho=15.93
   2   2   2      588.91      570.84        1.88 o incl   0.6277E-02  # Rho=17.30
   4   2   2      586.07      576.74        3.20 o incl   0.5965E-02  # Rho=20.96
   6   2   2      321.43      312.22        4.06 o incl   0.1544E-01  # Rho=26.11
   8   2   2      257.69      268.51        4.17 o incl   0.1923E-01  # Rho=32.32
  10   2   2      154.81      153.93        2.31 o incl   0.5610E-01  # Rho=39.48
  12   2   2      181.25      177.56        2.36 o incl   0.4527E-01  # Rho=47.81
  14   2   2      153.36      144.32        2.00 o incl   0.6430E-01  # Rho=58.06
  16   2   2      111.78      115.37        2.03 o incl   0.8790E-01  # Rho=73.31
 -15   3   2      122.89      123.75        1.49 o incl   0.9466E-01  # Rho=65.80
 -13   3   2      146.39      142.88        2.01 o incl   0.6629E-01  # Rho=53.59
 -11   3   2      194.65      196.81        1.79 o incl   0.4383E-01  # Rho=44.42
  -9   3   2      317.15      317.64        2.02 o incl   0.1884E-01  # Rho=36.76
  -7   3   2      290.44      293.13        4.75 o incl   0.1555E-01  # Rho=30.19
  -5   3   2      202.63      210.53        4.00 o incl   0.2647E-01  # Rho=24.65
  -3   3   2      293.96      286.91        3.00 o incl   0.2005E-01  # Rho=20.39
  -1   3   2      467.54      451.33        2.48 o incl   0.9535E-02  # Rho=17.96
   1   3   2      368.27      361.52        2.48 o incl   0.1435E-01  # Rho=17.96
   3   3   2      285.94      289.96        2.57 o incl   0.2113E-01  # Rho=20.39
   5   3   2       33.02       34.68        8.50 o incl   0.1366E-01  # Rho=24.65
   7   3   2      216.68      218.78        4.00 o incl   0.2506E-01  # Rho=30.19
   9   3   2      292.58      294.79        2.13 o incl   0.2134E-01  # Rho=36.76
  11   3   2       95.08       97.58        2.97 o incl   0.7046E-01  # Rho=44.42
  13   3   2      169.82      164.44        2.01 o incl   0.5419E-01  # Rho=53.59
  15   3   2      129.32      123.51        2.29 o incl   0.7221E-01  # Rho=65.80
 -14   4   2       95.71       96.87        2.04 o incl   0.1052E+00  # Rho=60.64
 -12   4   2      125.56      129.01        1.96 o incl   0.7851E-01  # Rho=50.10
 -10   4   2      196.76      198.83        2.15 o incl   0.4062E-01  # Rho=41.77
  -8   4   2      250.90      255.80        2.36 o incl   0.2661E-01  # Rho=34.78
  -6   4   2      253.51      252.36        4.22 o incl   0.2023E-01  # Rho=28.88
  -4   4   2      411.69      403.19        3.14 o incl   0.1130E-01  # Rho=24.15
  -2   4   2      599.22      571.05        3.04 o incl   0.5989E-02  # Rho=20.96
   0   4   2      527.41      505.63        2.47 o incl   0.7695E-02  # Rho=19.80
   2   4   2      437.52      431.69        2.99 o incl   0.1017E-01  # Rho=20.96
   4   4   2      390.80      391.87        2.60 o incl   0.1249E-01  # Rho=24.15
   6   4   2      460.84      454.88        3.56 o incl   0.8957E-02  # Rho=28.88
   8   4   2      178.73      180.63        2.55 o incl   0.4315E-01  # Rho=34.78
  10   4   2      186.47      187.31        2.47 o incl   0.4158E-01  # Rho=41.77
  12   4   2      187.31      181.16        2.43 o incl   0.4315E-01  # Rho=50.10
  14   4   2      158.50      148.85        2.73 o incl   0.5077E-01  # Rho=60.64
 -15   5   2      126.04      126.70        1.83 o incl   0.8272E-01  # Rho=70.14
 -13   5   2      108.74      108.34        1.98 o incl   0.9520E-01  # Rho=56.81
 -11   5   2      156.83      161.03        2.06 o incl   0.5687E-01  # Rho=47.44
  -9   5   2      231.40      232.26        1.82 o incl   0.3308E-01  # Rho=39.87
  -7   5   2      217.59      225.67        4.63 o incl   0.2155E-01  # Rho=33.56
  -5   5   2       87.38       96.90        4.94 o incl   0.3400E-01  # Rho=28.43
  -3   5   2      111.75      108.79        4.13 o incl   0.4207E-01  # Rho=24.65
  -1   5   2      504.72      478.48        3.00 o incl   0.8260E-02  # Rho=22.60
   1   5   2      298.18      302.08        2.95 o incl   0.1894E-01  # Rho=22.60
   3   5   2      238.30      244.42        3.01 o incl   0.2616E-01  # Rho=24.65
   5   5   2      120.55      126.60        4.36 o incl   0.3643E-01  # Rho=28.43
   7   5   2      253.29      266.23        4.31 o incl   0.1908E-01  # Rho=33.56
   9   5   2      228.46      233.74        2.23 o incl   0.3136E-01  # Rho=39.87
  11   5   2      288.61      278.88        2.36 o incl   0.2235E-01  # Rho=47.44
  13   5   2      157.35      147.54        2.75 o incl   0.5093E-01  # Rho=56.81
  15   5   2       62.80       62.57        2.06 o incl   0.1477E+00  # Rho=70.14
 -14   6   2       93.69       95.49        2.19 o incl   0.1002E+00  # Rho=65.30
 -12   6   2      168.63      170.19        1.63 o incl   0.5671E-01  # Rho=53.99
 -10   6   2      194.18      198.16        1.87 o incl   0.4301E-01  # Rho=45.55
  -8   6   2      105.39      109.29        2.39 o incl   0.8182E-01  # Rho=38.71
  -6   6   2      258.92      264.59        5.05 o incl   0.1678E-01  # Rho=33.15
  -4   6   2      477.50      463.24        4.41 o incl   0.8121E-02  # Rho=28.88
  -2   6   2      306.72      297.22        3.26 o incl   0.1830E-01  # Rho=26.11
   0   6   2      515.94      490.82        3.12 o incl   0.7859E-02  # Rho=25.15
   2   6   2      158.33      161.99        4.47 o incl   0.2993E-01  # Rho=26.11
   4   6   2      280.97      275.47        3.42 o incl   0.2022E-01  # Rho=28.88
   6   6   2      256.87      262.27        4.31 o incl   0.1918E-01  # Rho=33.15
   8   6   2      180.19      184.49        2.89 o incl   0.3909E-01  # Rho=38.71
  10   6   2      111.45      112.65        3.09 o incl   0.6049E-01  # Rho=45.55
  12   6   2       53.31       50.21        3.71 o incl   0.6428E-01  # Rho=53.99
  14   6   2       71.44       67.07        2.43 o incl   0.1133E+00  # Rho=65.30
 -13   7   2       91.59       91.88        2.13 o incl   0.1064E+00  # Rho=61.98
 -11   7   2       67.88       70.81        2.91 o incl   0.8681E-01  # Rho=52.03
  -9   7   2      106.97      113.95        2.27 o incl   0.8291E-01  # Rho=44.42
  -7   7   2      290.19      299.48        2.18 o incl   0.2095E-01  # Rho=38.32
  -5   7   2      277.90      278.88        4.75 o incl   0.1649E-01  # Rho=33.56
  -3   7   2      268.98      262.53        4.41 o incl   0.1851E-01  # Rho=30.19
  -1   7   2      247.19      247.37        3.63 o incl   0.2299E-01  # Rho=28.43
   1   7   2      459.39      447.73        3.77 o incl   0.9010E-02  # Rho=28.43
   3   7   2      287.45      293.77        4.96 o incl   0.1510E-01  # Rho=30.19
   5   7   2      209.55      220.10        4.78 o incl   0.2151E-01  # Rho=33.56
   7   7   2      298.56      305.21        2.46 o incl   0.1965E-01  # Rho=38.32
   9   7   2      256.27      258.30        2.36 o incl   0.2601E-01  # Rho=44.42
  11   7   2      166.38      165.18        2.57 o incl   0.4782E-01  # Rho=52.03
  13   7   2      106.72       99.87        2.25 o incl   0.9119E-01  # Rho=61.98
 -14   8   2       88.53       96.46        4.01 o incl   0.4724E-01  # Rho=73.31
 -12   8   2       71.77       70.18        2.41 o incl   0.1123E+00  # Rho=59.76
 -10   8   2      144.06      143.61        2.17 o incl   0.6355E-01  # Rho=50.87
  -8   8   2      156.18      163.01        2.03 o incl   0.5668E-01  # Rho=44.04
  -6   8   2      195.54      202.65        2.73 o incl   0.3595E-01  # Rho=38.71
  -4   8   2      206.49      204.34        2.74 o incl   0.3468E-01  # Rho=34.78
  -2   8   2      290.75      286.48        4.43 o incl   0.1661E-01  # Rho=32.32
   0   8   2      141.29      146.73        4.27 o incl   0.3400E-01  # Rho=31.48
   2   8   2       71.12       75.48        6.53 o incl   0.2172E-01  # Rho=32.32
   4   8   2      239.48      245.08        2.45 o incl   0.2824E-01  # Rho=34.78
   6   8   2      132.66      136.74        2.27 o incl   0.6668E-01  # Rho=38.71
   8   8   2      171.03      175.15        2.86 o incl   0.4197E-01  # Rho=44.04
  10   8   2       69.54       74.36        3.06 o incl   0.7922E-01  # Rho=50.87
  12   8   2       77.00       75.58        2.22 o incl   0.1186E+00  # Rho=59.76
  14   8   2       96.70      102.26        3.36 o incl   0.5877E-01  # Rho=73.31
 -13   9   2      125.61      130.28        2.34 o incl   0.6905E-01  # Rho=70.14
 -11   9   2       71.52       70.53        2.71 o incl   0.9584E-01  # Rho=58.48
  -9   9   2      251.55      250.99        1.83 o incl   0.2880E-01  # Rho=50.48
  -7   9   2      263.96      267.15        2.08 o incl   0.2543E-01  # Rho=44.42
  -5   9   2      226.56      235.04        2.99 o incl   0.2782E-01  # Rho=39.87
  -3   9   2      295.25      295.51        2.73 o incl   0.1994E-01  # Rho=36.76
  -1   9   2      186.97      191.65        2.50 o incl   0.4042E-01  # Rho=35.18
   1   9   2      310.20      313.36        1.93 o incl   0.1954E-01  # Rho=35.18
   3   9   2      304.81      309.39        1.78 o incl   0.2026E-01  # Rho=36.76
   5   9   2      229.89      234.45        1.90 o incl   0.3254E-01  # Rho=39.87
   7   9   2      143.83      149.26        2.12 o incl   0.6242E-01  # Rho=44.42
   9   9   2      247.33      248.15        2.13 o incl   0.2847E-01  # Rho=50.48
  11   9   2      157.88      154.24        1.89 o incl   0.6127E-01  # Rho=58.48
  13   9   2       59.60       60.64        2.37 o incl   0.1252E+00  # Rho=70.14
 -12  10   2       97.69      100.29        1.92 o incl   0.1072E+00  # Rho=68.43
 -10  10   2      111.10      109.71        2.35 o incl   0.8136E-01  # Rho=58.06
  -8  10   2       85.92       89.27        2.81 o incl   0.8031E-01  # Rho=50.87
  -6  10   2       97.48      103.26        2.92 o incl   0.6980E-01  # Rho=45.55
  -4  10   2      151.32      154.74        2.87 o incl   0.4837E-01  # Rho=41.77
  -2  10   2      153.51      155.06        2.86 o incl   0.4822E-01  # Rho=39.48
   0  10   2       92.94       98.25        2.10 o incl   0.1028E+00  # Rho=38.71
   2  10   2      200.99      207.23        2.07 o incl   0.3906E-01  # Rho=39.48
   4  10   2      190.01      193.25        1.65 o incl   0.4630E-01  # Rho=41.77
   6  10   2      197.92      200.44        1.84 o incl   0.4226E-01  # Rho=45.55
   8  10   2      161.71      159.58        2.42 o incl   0.5178E-01  # Rho=50.87
  10  10   2       97.42       96.11        1.95 o incl   0.1092E+00  # Rho=58.06
  12  10   2       79.68       76.97        2.04 o incl   0.1281E+00  # Rho=68.43
 -11  11   2      121.38      122.16        2.21 o incl   0.7669E-01  # Rho=67.88
  -9  11   2      163.37      158.32        2.61 o incl   0.4933E-01  # Rho=58.48
  -7  11   2      163.05      165.22        2.69 o incl   0.4675E-01  # Rho=52.03
  -5  11   2      263.34      262.58        2.58 o incl   0.2447E-01  # Rho=47.44
  -3  11   2       52.26       53.61        6.17 o incl   0.2501E-01  # Rho=44.42
  -1  11   2      188.73      188.12        2.34 o incl   0.4229E-01  # Rho=42.91
   1  11   2      294.83      298.84        2.09 o incl   0.2097E-01  # Rho=42.91
   3  11   2      189.67      193.39        1.98 o incl   0.4380E-01  # Rho=44.42
   5  11   2      153.09      155.05        1.91 o incl   0.6179E-01  # Rho=47.44
   7  11   2       73.60       75.97        2.59 o incl   0.9873E-01  # Rho=52.03
   9  11   2       60.58       58.67        2.53 o incl   0.1152E+00  # Rho=58.48
  11  11   2      116.50      118.16        1.55 o incl   0.9950E-01  # Rho=67.88
 -10  12   2       74.41       74.59        2.16 o incl   0.1241E+00  # Rho=68.43
  -8  12   2       88.14       87.97        2.81 o incl   0.8046E-01  # Rho=59.76
  -6  12   2       57.10       57.25        3.10 o incl   0.8507E-01  # Rho=53.99
  -4  12   2      172.79      167.45        2.88 o incl   0.4314E-01  # Rho=50.10
  -2  12   2      193.78      189.89        2.26 o incl   0.4198E-01  # Rho=47.81
   0  12   2      234.88      232.12        2.30 o incl   0.3078E-01  # Rho=47.06
   2  12   2      159.50      159.85        2.13 o incl   0.5580E-01  # Rho=47.81
   4  12   2      129.63      128.62        2.14 o incl   0.7356E-01  # Rho=50.10
   6  12   2      169.57      165.18        2.15 o incl   0.5233E-01  # Rho=53.99
   8  12   2       60.90       56.49        2.64 o incl   0.1088E+00  # Rho=59.76
  10  12   2       84.81       89.09        1.67 o incl   0.1372E+00  # Rho=68.43
  -9  13   2       69.80       72.46        1.98 o incl   0.1413E+00  # Rho=70.14
  -7  13   2      104.80      107.36        1.99 o incl   0.9678E-01  # Rho=61.98
  -5  13   2      156.67      149.65        2.42 o incl   0.5533E-01  # Rho=56.81
  -3  13   2      159.67      157.21        2.13 o incl   0.5656E-01  # Rho=53.59
  -1  13   2      113.73      112.01        2.03 o incl   0.8959E-01  # Rho=52.03
   1  13   2       96.70       95.04        2.45 o incl   0.8900E-01  # Rho=52.03
   3  13   2      156.76      148.27        2.21 o incl   0.5897E-01  # Rho=53.59
   5  13   2      107.51      103.06        2.26 o incl   0.8862E-01  # Rho=56.81
   7  13   2       74.54       74.19        2.20 o incl   0.1216E+00  # Rho=61.98
   9  13   2      128.07      132.76        1.51 o incl   0.8606E-01  # Rho=70.14
  -8  14   2       91.75       99.44        2.14 o incl   0.1001E+00  # Rho=73.31
  -6  14   2       67.28       66.33        2.35 o incl   0.1203E+00  # Rho=65.30
  -4  14   2      155.58      153.12        2.14 o incl   0.5850E-01  # Rho=60.64
  -2  14   2      153.17      145.38        2.22 o incl   0.6045E-01  # Rho=58.06
   0  14   2       83.85       80.43        2.16 o incl   0.1157E+00  # Rho=57.22
   2  14   2       85.64       82.41        2.12 o incl   0.1158E+00  # Rho=58.06
   4  14   2       95.34       95.09        2.32 o incl   0.9454E-01  # Rho=60.64
   6  14   2       93.44       94.70        1.92 o incl   0.1135E+00  # Rho=65.30
   8  14   2       94.11      101.37        2.09 o incl   0.1003E+00  # Rho=73.31
  -5  15   2       75.38       76.98        2.00 o incl   0.1326E+00  # Rho=70.14
  -3  15   2      130.49      127.49        2.13 o incl   0.7386E-01  # Rho=65.80
  -1  15   2      121.19      115.56        1.72 o incl   0.9450E-01  # Rho=63.84
   1  15   2      123.83      122.10        1.70 o incl   0.8971E-01  # Rho=63.84
   3  15   2      130.40      129.60        1.69 o incl   0.8338E-01  # Rho=65.80
   5  15   2      131.86      130.61        2.93 o incl   0.5587E-01  # Rho=70.14
  -2  16   2      107.37      110.81        2.26 o incl   0.8449E-01  # Rho=73.31
   0  16   2       69.70       75.07        2.21 o incl   0.1225E+00  # Rho=71.98
   2  16   2       17.79       21.65        6.73 o incl   0.2189E-01  # Rho=73.31
   1   0   3      312.13      311.75        2.12 o incl   0.1932E-01  # Rho=22.23
   3   0   3      476.59      460.48        2.83 o incl   0.9028E-02  # Rho=24.31
   5   0   3      200.78      201.09        4.00 o incl   0.2741E-01  # Rho=28.11
   7   0   3      354.49      344.85        5.12 o incl   0.1181E-01  # Rho=33.27
   9   0   3      275.99      272.14        2.39 o incl   0.2351E-01  # Rho=39.60
  11   0   3      172.91      172.00        2.29 o incl   0.4845E-01  # Rho=47.17
  13   0   3      150.53      141.92        2.28 o incl   0.6105E-01  # Rho=56.53
  15   0   3       60.33       62.26        2.05 o incl   0.1500E+00  # Rho=69.73
 -14   1   3      118.80      114.44        2.31 o incl   0.7831E-01  # Rho=62.58
 -12   1   3      159.64      155.40        2.11 o incl   0.5751E-01  # Rho=51.76
 -10   1   3      227.56      226.70        2.48 o incl   0.3126E-01  # Rho=43.40
  -8   1   3      266.63      265.36        2.41 o incl   0.2458E-01  # Rho=36.49
  -6   1   3      307.01      296.36        4.66 o incl   0.1525E-01  # Rho=30.76
  -4   1   3      312.14      301.35        3.87 o incl   0.1660E-01  # Rho=26.26
  -2   1   3      408.21      393.07        2.81 o incl   0.1195E-01  # Rho=23.29
   0   1   3      373.69      365.08        2.22 o incl   0.1429E-01  # Rho=22.23
   2   1   3      451.51      437.93        2.70 o incl   0.9976E-02  # Rho=23.29
   4   1   3      370.69      357.56        3.29 o incl   0.1355E-01  # Rho=26.26
   6   1   3      357.70      353.66        4.71 o incl   0.1206E-01  # Rho=30.76
   8   1   3      274.57      272.94        2.25 o incl   0.2391E-01  # Rho=36.49
  10   1   3      149.95      146.95        2.45 o incl   0.5679E-01  # Rho=43.40
  12   1   3      127.21      121.51        2.77 o incl   0.6250E-01  # Rho=51.76
  14   1   3      125.39      119.01        2.15 o incl   0.7895E-01  # Rho=62.58
 -15   2   3      101.35       99.42        2.12 o incl   0.9804E-01  # Rho=70.92
 -13   2   3      100.51      100.46        2.32 o incl   0.9007E-01  # Rho=57.35
 -11   2   3      152.30      154.02        2.53 o incl   0.5310E-01  # Rho=47.93
  -9   2   3      237.45      241.56        2.19 o incl   0.2979E-01  # Rho=40.36
  -7   2   3      313.75      312.74        5.51 o incl   0.1282E-01  # Rho=34.09
  -5   2   3      219.61      222.28        5.31 o incl   0.1896E-01  # Rho=29.01
  -3   2   3      158.52      164.27        4.27 o incl   0.3129E-01  # Rho=25.30
  -1   2   3      430.61      411.21        3.01 o incl   0.1085E-01  # Rho=23.29
   1   2   3      366.24      355.95        2.65 o incl   0.1445E-01  # Rho=23.29
   3   2   3      398.17      392.29        2.87 o incl   0.1211E-01  # Rho=25.30
   5   2   3      426.52      412.73        4.42 o incl   0.9749E-02  # Rho=29.01
   7   2   3      297.02      299.43        4.06 o incl   0.1665E-01  # Rho=34.09
   9   2   3       61.66       65.90        3.08 o incl   0.8276E-01  # Rho=40.36
  11   2   3      182.00      174.75        2.71 o incl   0.4242E-01  # Rho=47.93
  13   2   3      187.03      176.50        2.53 o incl   0.4317E-01  # Rho=57.35
  15   2   3      102.55      101.44        2.31 o incl   0.8903E-01  # Rho=70.92
 -14   3   3       74.33       72.21        2.39 o incl   0.1113E+00  # Rho=64.47
 -12   3   3      125.87      124.09        2.25 o incl   0.7391E-01  # Rho=53.32
 -10   3   3      232.76      232.37        2.23 o incl   0.3120E-01  # Rho=44.91
  -8   3   3      237.89      243.28        2.29 o incl   0.2915E-01  # Rho=38.06
  -6   3   3      280.42      278.36        5.62 o incl   0.1431E-01  # Rho=32.45
  -4   3   3      174.12      179.19        4.67 o incl   0.2628E-01  # Rho=28.11
  -2   3   3      407.93      394.52        3.08 o incl   0.1168E-01  # Rho=25.30
   0   3   3      487.79      468.85        2.78 o incl   0.8733E-02  # Rho=24.31
   2   3   3      182.22      185.45        2.89 o incl   0.3884E-01  # Rho=25.30
   4   3   3      394.52      392.20        3.51 o incl   0.1161E-01  # Rho=28.11
   6   3   3      230.44      229.24        4.88 o incl   0.1993E-01  # Rho=32.45
   8   3   3      112.93      110.42        2.77 o incl   0.6871E-01  # Rho=38.06
  10   3   3      104.00      100.09        2.77 o incl   0.7419E-01  # Rho=44.91
  12   3   3      240.37      224.82        2.49 o incl   0.3052E-01  # Rho=53.32
  14   3   3      127.08      121.05        2.00 o incl   0.8126E-01  # Rho=64.47
 -15   4   3       96.30       98.00        1.76 o incl   0.1168E+00  # Rho=74.96
 -13   4   3       73.22       75.14        2.21 o incl   0.1211E+00  # Rho=59.90
 -11   4   3      226.28      227.47        2.28 o incl   0.3218E-01  # Rho=50.22
  -9   4   3      195.66      199.06        2.63 o incl   0.3717E-01  # Rho=42.64
  -7   4   3      157.72      160.40        2.58 o incl   0.5013E-01  # Rho=36.49
  -5   4   3      258.58      255.39        4.84 o incl   0.1786E-01  # Rho=31.61
  -3   4   3      422.05      411.43        3.54 o incl   0.1057E-01  # Rho=28.11
  -1   4   3      369.41      358.24        3.35 o incl   0.1347E-01  # Rho=26.26
   1   4   3      268.72      262.87        3.10 o incl   0.2266E-01  # Rho=26.26
   3   4   3      166.37      176.11        3.12 o incl   0.3976E-01  # Rho=28.11
   5   4   3      249.46      248.05        4.01 o incl   0.2141E-01  # Rho=31.61
   7   4   3      218.89      218.57        2.87 o incl   0.3095E-01  # Rho=36.49
   9   4   3      221.93      222.49        2.29 o incl   0.3325E-01  # Rho=42.64
  11   4   3      187.60      186.54        2.70 o incl   0.3959E-01  # Rho=50.22
  13   4   3      112.26      106.86        2.14 o incl   0.8935E-01  # Rho=59.90
  15   4   3      110.19      113.74        3.30 o incl   0.5568E-01  # Rho=74.96
 -14   5   3      114.93      115.38        1.74 o incl   0.9611E-01  # Rho=68.60
 -12   5   3      132.22      129.61        3.14 o incl   0.5237E-01  # Rho=56.53
 -10   5   3      191.28      192.42        2.10 o incl   0.4296E-01  # Rho=47.93
  -8   5   3      175.81      177.97        2.88 o incl   0.4082E-01  # Rho=41.13
  -6   5   3      210.58      215.89        2.77 o incl   0.3250E-01  # Rho=35.70
  -4   5   3      228.99      233.02        3.89 o incl   0.2384E-01  # Rho=31.61
  -2   5   3      407.34      393.32        3.50 o incl   0.1137E-01  # Rho=29.01
   0   5   3      235.41      228.86        3.74 o incl   0.2460E-01  # Rho=28.11
   2   5   3      232.13      232.92        3.12 o incl   0.2721E-01  # Rho=29.01
   4   5   3      241.40      242.45        3.95 o incl   0.2233E-01  # Rho=31.61
   6   5   3      189.01      188.75        2.89 o incl   0.3759E-01  # Rho=35.70
   8   5   3      379.54      374.13        2.43 o incl   0.1353E-01  # Rho=41.13
  10   5   3      156.65      153.98        2.76 o incl   0.4937E-01  # Rho=47.93
  12   5   3       83.58       77.21        2.87 o incl   0.8306E-01  # Rho=56.53
  14   5   3      101.60       96.09        2.11 o incl   0.1004E+00  # Rho=68.60
 -13   6   3      118.88      119.27        1.76 o incl   0.9173E-01  # Rho=64.47
 -11   6   3      110.40      109.89        2.19 o incl   0.8660E-01  # Rho=54.11
  -9   6   3      214.39      218.30        2.17 o incl   0.3514E-01  # Rho=46.42
  -7   6   3      123.56      126.16        2.72 o incl   0.6276E-01  # Rho=40.36
  -5   6   3      167.36      166.48        2.55 o incl   0.4767E-01  # Rho=35.70
  -3   6   3      229.35      231.15        4.06 o incl   0.2324E-01  # Rho=32.45
  -1   6   3      367.08      358.96        4.06 o incl   0.1259E-01  # Rho=30.76
   1   6   3      280.92      277.98        3.97 o incl   0.1854E-01  # Rho=30.76
   3   6   3      262.56      260.02        4.26 o incl   0.1932E-01  # Rho=32.45
   5   6   3      200.95      207.59        2.46 o incl   0.3647E-01  # Rho=35.70
   7   6   3      143.42      142.52        2.72 o incl   0.5470E-01  # Rho=40.36
   9   6   3      305.34      303.08        2.26 o incl   0.1991E-01  # Rho=46.42
  11   6   3       99.30       99.15        2.16 o incl   0.9724E-01  # Rho=54.11
  13   6   3       97.98       95.50        2.20 o incl   0.9834E-01  # Rho=64.47
 -12   7   3       75.05       74.89        2.41 o incl   0.1081E+00  # Rho=61.67
 -10   7   3      130.01      130.36        2.05 o incl   0.7484E-01  # Rho=52.53
  -8   7   3      188.77      188.99        2.19 o incl   0.4331E-01  # Rho=45.66
  -6   7   3      153.54      151.16        2.75 o incl   0.5059E-01  # Rho=40.36
  -4   7   3      206.76      208.58        2.05 o incl   0.3835E-01  # Rho=36.49
  -2   7   3      301.50      301.01        3.24 o incl   0.1826E-01  # Rho=34.09
   0   7   3      401.26      380.09        4.47 o incl   0.1089E-01  # Rho=33.27
   2   7   3      339.61      337.04        3.58 o incl   0.1469E-01  # Rho=34.09
   4   7   3      193.03      192.07        2.46 o incl   0.4007E-01  # Rho=36.49
   6   7   3      125.86      129.88        2.75 o incl   0.6062E-01  # Rho=40.36
   8   7   3      213.34      212.70        2.92 o incl   0.3178E-01  # Rho=45.66
  10   7   3      247.86      239.09        2.14 o incl   0.2957E-01  # Rho=52.53
  12   7   3      122.37      119.42        2.17 o incl   0.7897E-01  # Rho=61.67
 -13   8   3       56.67       58.23        2.07 o incl   0.1547E+00  # Rho=72.18
 -11   8   3       88.91       86.74        2.28 o incl   0.1033E+00  # Rho=59.90
  -9   8   3      117.94      122.68        2.26 o incl   0.7613E-01  # Rho=51.76
  -7   8   3      191.47      192.79        2.48 o incl   0.3991E-01  # Rho=45.66
  -5   8   3      367.03      362.92        2.44 o incl   0.1430E-01  # Rho=41.13
  -3   8   3       95.79       93.76        3.13 o incl   0.6706E-01  # Rho=38.06
  -1   8   3      249.23      246.61        2.51 o incl   0.2727E-01  # Rho=36.49
   1   8   3      240.29      241.91        2.04 o incl   0.3012E-01  # Rho=36.49
   3   8   3      210.17      213.16        2.03 o incl   0.3723E-01  # Rho=38.06
   5   8   3      148.40      149.12        2.18 o incl   0.6066E-01  # Rho=41.13
   7   8   3      164.93      169.87        2.28 o incl   0.5022E-01  # Rho=45.66
   9   8   3      199.86      198.27        2.24 o incl   0.3973E-01  # Rho=51.76
  11   8   3      111.35      105.27        1.97 o incl   0.9681E-01  # Rho=59.90
  13   8   3       92.55       88.72        1.90 o incl   0.1199E+00  # Rho=72.18
 -12   9   3       79.10       82.83        1.85 o incl   0.1353E+00  # Rho=69.73
 -10   9   3       98.07       92.55        2.61 o incl   0.8353E-01  # Rho=59.03
  -8   9   3      211.29      210.35        2.41 o incl   0.3532E-01  # Rho=51.76
  -6   9   3      324.62      321.63        2.92 o incl   0.1689E-01  # Rho=46.42
  -4   9   3      225.01      228.63        2.67 o incl   0.3024E-01  # Rho=42.64
  -2   9   3      106.93      111.34        2.94 o incl   0.6517E-01  # Rho=40.36
   0   9   3      294.88      291.02        2.34 o incl   0.2114E-01  # Rho=39.60
   2   9   3      269.36      271.84        1.89 o incl   0.2513E-01  # Rho=40.36
   4   9   3      216.06      218.12        2.12 o incl   0.3529E-01  # Rho=42.64
   6   9   3      210.87      214.56        2.37 o incl   0.3493E-01  # Rho=46.42
   8   9   3      132.24      133.42        2.58 o incl   0.6172E-01  # Rho=51.76
  10   9   3      136.55      130.98        1.83 o incl   0.7772E-01  # Rho=59.03
  12   9   3      100.56      101.60        2.01 o incl   0.1015E+00  # Rho=69.73
 -11  10   3      106.91      106.63        2.75 o incl   0.7166E-01  # Rho=68.60
  -9  10   3      117.60      117.96        2.51 o incl   0.7175E-01  # Rho=59.03
  -7  10   3      222.83      220.97        2.24 o incl   0.3361E-01  # Rho=52.53
  -5  10   3      132.04      133.18        2.99 o incl   0.5413E-01  # Rho=47.93
  -3  10   3       78.20       79.01        3.59 o incl   0.6024E-01  # Rho=44.91
  -1  10   3      124.42      123.29        2.61 o incl   0.6594E-01  # Rho=43.40
   1  10   3      209.01      207.98        2.02 o incl   0.3839E-01  # Rho=43.40
   3  10   3      215.08      217.84        1.97 o incl   0.3621E-01  # Rho=44.91
   5  10   3      197.39      195.76        2.41 o incl   0.3925E-01  # Rho=47.93
   7  10   3      117.01      117.84        2.15 o incl   0.8164E-01  # Rho=52.53
   9  10   3       87.12       82.51        1.99 o incl   0.1226E+00  # Rho=59.03
  11  10   3       84.99       86.45        2.03 o incl   0.1180E+00  # Rho=68.60
 -10  11   3       86.69       85.60        1.82 o incl   0.1306E+00  # Rho=68.60
  -8  11   3      118.34      115.85        2.16 o incl   0.8199E-01  # Rho=59.90
  -6  11   3      132.93      129.48        2.16 o incl   0.7198E-01  # Rho=54.11
  -4  11   3      206.99      204.88        2.69 o incl   0.3483E-01  # Rho=50.22
  -2  11   3      188.32      182.67        2.56 o incl   0.4152E-01  # Rho=47.93
   0  11   3      162.31      164.00        2.06 o incl   0.5491E-01  # Rho=47.17
   2  11   3      169.93      169.93        2.13 o incl   0.5109E-01  # Rho=47.93
   4  11   3      232.26      228.56        2.17 o incl   0.3205E-01  # Rho=50.22
   6  11   3      105.26      103.68        2.56 o incl   0.7894E-01  # Rho=54.11
   8  11   3       94.14       90.31        1.99 o incl   0.1130E+00  # Rho=59.90
  10  11   3      113.78      116.81        1.84 o incl   0.9263E-01  # Rho=68.60
  -9  12   3       86.28       87.87        1.55 o incl   0.1454E+00  # Rho=69.73
  -7  12   3      103.66      102.09        2.18 o incl   0.9337E-01  # Rho=61.67
  -5  12   3       88.11       84.69        2.76 o incl   0.8357E-01  # Rho=56.53
  -3  12   3      238.70      226.73        2.60 o incl   0.2989E-01  # Rho=53.32
  -1  12   3      115.93      113.98        2.86 o incl   0.6473E-01  # Rho=51.76
   1  12   3      141.65      142.86        2.34 o incl   0.6126E-01  # Rho=51.76
   3  12   3      122.95      118.32        2.34 o incl   0.7472E-01  # Rho=53.32
   5  12   3      136.19      134.82        2.52 o incl   0.6172E-01  # Rho=56.53
   7  12   3       85.35       85.88        2.64 o incl   0.8835E-01  # Rho=61.67
   9  12   3       78.81       81.22        2.26 o incl   0.1111E+00  # Rho=69.73
  -8  13   3       96.61       97.80        1.91 o incl   0.1098E+00  # Rho=72.18
  -6  13   3      106.29      102.47        2.06 o incl   0.9674E-01  # Rho=64.47
  -4  13   3      113.07      110.76        1.87 o incl   0.9587E-01  # Rho=59.90
  -2  13   3      175.49      166.63        2.28 o incl   0.4959E-01  # Rho=57.35
   0  13   3      144.40      141.73        1.82 o incl   0.7049E-01  # Rho=56.53
   2  13   3      116.87      113.07        2.09 o incl   0.8624E-01  # Rho=57.35
   4  13   3       84.13       84.75        3.34 o incl   0.6509E-01  # Rho=59.90
   6  13   3      121.82      121.86        2.20 o incl   0.7708E-01  # Rho=64.47
   8  13   3       59.09       61.93        2.31 o incl   0.1294E+00  # Rho=72.18
  -5  14   3       78.75       81.51        2.15 o incl   0.1176E+00  # Rho=68.60
  -3  14   3      122.84      122.47        1.92 o incl   0.8395E-01  # Rho=64.47
  -1  14   3      132.13      125.84        1.73 o incl   0.8395E-01  # Rho=62.58
   1  14   3      108.98      107.11        2.27 o incl   0.8575E-01  # Rho=62.58
   3  14   3       49.57       46.53        2.56 o incl   0.1231E+00  # Rho=64.47
   5  14   3      110.11      110.69        1.74 o incl   0.1016E+00  # Rho=68.60
  -4  15   3      114.73      116.28        2.41 o incl   0.7548E-01  # Rho=74.96
  -2  15   3      103.98      100.60        2.10 o incl   0.9720E-01  # Rho=70.92
   0  15   3       73.83       74.02        1.89 o incl   0.1442E+00  # Rho=69.73
   2  15   3      113.47      111.68        2.01 o incl   0.9050E-01  # Rho=70.92
   0   0   4      623.54      613.00        4.54 o incl   0.5047E-02  # Rho=29.91
   2   0   4      431.94      421.90        4.02 o incl   0.9776E-02  # Rho=30.77
   4   0   4      393.04      384.89        4.47 o incl   0.1087E-01  # Rho=33.29
   6   0   4      401.48      402.69        2.61 o incl   0.1187E-01  # Rho=37.29
   8   0   4      305.96      305.21        2.27 o incl   0.1973E-01  # Rho=42.65
  10   0   4      238.81      232.04        2.57 o incl   0.2933E-01  # Rho=49.46
  12   0   4      204.03      194.04        2.30 o incl   0.3972E-01  # Rho=58.20
  14   0   4      104.26      100.41        2.03 o incl   0.1003E+00  # Rho=70.94
 -13   1   4       68.39       67.32        2.58 o incl   0.1050E+00  # Rho=64.00
 -11   1   4      109.37      109.13        2.87 o incl   0.6696E-01  # Rho=53.72
  -9   1   4       48.80       54.63        3.65 o incl   0.6600E-01  # Rho=46.05
  -7   1   4       26.92       22.07        5.27 o incl   0.3529E-01  # Rho=39.99
  -5   1   4       75.81       73.56        3.05 o incl   0.7892E-01  # Rho=35.31
  -3   1   4      182.39      181.43        4.36 o incl   0.2781E-01  # Rho=32.04
  -1   1   4       68.76       68.84        4.91 o incl   0.3706E-01  # Rho=30.34
   1   1   4       37.13       36.80        5.73 o incl   0.2953E-01  # Rho=30.34
   3   1   4      118.27      120.90        4.30 o incl   0.3787E-01  # Rho=32.04
   5   1   4      169.66      172.42        2.54 o incl   0.4608E-01  # Rho=35.31
   7   1   4       86.10       86.16        3.07 o incl   0.7241E-01  # Rho=39.99
   9   1   4       63.73       62.96        4.24 o incl   0.4873E-01  # Rho=46.05
  11   1   4      131.06      125.65        2.66 o incl   0.6300E-01  # Rho=53.72
  13   1   4       87.94       82.14        2.39 o incl   0.1010E+00  # Rho=64.00
 -14   2   4      144.32      142.06        1.63 o incl   0.7379E-01  # Rho=72.20
 -12   2   4      189.61      182.25        2.49 o incl   0.4204E-01  # Rho=59.05
 -10   2   4      286.30      281.22        2.31 o incl   0.2237E-01  # Rho=50.23
  -8   2   4      289.85      285.09        1.97 o incl   0.2262E-01  # Rho=43.41
  -6   2   4      340.77      343.82        2.17 o incl   0.1625E-01  # Rho=38.07
  -4   2   4      382.26      374.95        3.82 o incl   0.1206E-01  # Rho=34.10
  -2   2   4      497.22      493.89        3.34 o incl   0.7881E-02  # Rho=31.62
   0   2   4      415.27      412.89        4.05 o incl   0.1020E-01  # Rho=30.77
   2   2   4      486.18      479.63        3.95 o incl   0.7977E-02  # Rho=31.62
   4   2   4      300.79      299.96        4.12 o incl   0.1641E-01  # Rho=34.10
   6   2   4      168.95      171.39        2.58 o incl   0.4597E-01  # Rho=38.07
   8   2   4      357.15      349.78        2.66 o incl   0.1493E-01  # Rho=43.41
  10   2   4      232.14      228.04        3.01 o incl   0.2823E-01  # Rho=50.23
  12   2   4       98.95       89.91        2.59 o incl   0.8530E-01  # Rho=59.05
  14   2   4      104.41       95.59        2.32 o incl   0.9135E-01  # Rho=72.20
 -13   3   4       76.22       77.68        2.17 o incl   0.1205E+00  # Rho=65.97
 -11   3   4       59.57       53.58        3.76 o incl   0.6174E-01  # Rho=55.32
  -9   3   4       35.77       37.16        4.45 o incl   0.4794E-01  # Rho=47.56
  -7   3   4       26.35       27.37        6.60 o incl   0.2265E-01  # Rho=41.52
  -5   3   4      139.82      145.32        2.29 o incl   0.6170E-01  # Rho=36.90
  -3   3   4      215.40      219.36        4.16 o incl   0.2426E-01  # Rho=33.70
  -1   3   4       80.70       91.05        4.40 o incl   0.4197E-01  # Rho=32.04
   1   3   4      146.27      148.45        4.62 o incl   0.3043E-01  # Rho=32.04
   3   3   4      209.44      208.00        5.07 o incl   0.2095E-01  # Rho=33.70
   5   3   4       85.78       90.51        2.44 o incl   0.9465E-01  # Rho=36.90
   7   3   4      199.27      201.25        2.74 o incl   0.3577E-01  # Rho=41.52
   9   3   4      152.18      147.06        2.70 o incl   0.5260E-01  # Rho=47.56
  11   3   4       41.11       36.79        4.07 o incl   0.5654E-01  # Rho=55.32
  13   3   4       96.33       91.77        2.12 o incl   0.1051E+00  # Rho=65.97
 -12   4   4      139.29      134.38        2.14 o incl   0.6890E-01  # Rho=61.68
 -10   4   4      189.11      186.98        2.21 o incl   0.4348E-01  # Rho=52.55
  -8   4   4      304.26      309.95        2.14 o incl   0.1965E-01  # Rho=45.67
  -6   4   4      328.90      331.33        2.10 o incl   0.1742E-01  # Rho=40.38
  -4   4   4      191.11      191.76        2.06 o incl   0.4354E-01  # Rho=36.50
  -2   4   4      298.42      301.58        3.61 o incl   0.1750E-01  # Rho=34.10
   0   4   4      386.80      383.56        4.10 o incl   0.1140E-01  # Rho=33.29
   2   4   4      369.51      364.80        3.04 o incl   0.1355E-01  # Rho=34.10
   4   4   4      210.66      212.53        2.17 o incl   0.3655E-01  # Rho=36.50
   6   4   4      223.72      229.71        2.77 o incl   0.2974E-01  # Rho=40.38
   8   4   4      288.22      286.30        2.44 o incl   0.2155E-01  # Rho=45.67
  10   4   4      249.47      241.00        1.86 o incl   0.3022E-01  # Rho=52.55
  12   4   4      178.98      168.83        2.04 o incl   0.5107E-01  # Rho=61.68
 -13   5   4       52.32       55.16        2.14 o incl   0.1529E+00  # Rho=70.34
 -11   5   4       78.04       76.78        2.33 o incl   0.1105E+00  # Rho=58.62
  -9   5   4      114.13      116.17        2.39 o incl   0.7651E-01  # Rho=50.61
  -7   5   4      102.11      102.63        3.02 o incl   0.6631E-01  # Rho=44.54
  -5   5   4      174.86      173.80        2.66 o incl   0.4393E-01  # Rho=39.99
  -3   5   4       68.80       69.74        3.01 o incl   0.8323E-01  # Rho=36.90
  -1   5   4      193.49      193.94        2.14 o incl   0.4210E-01  # Rho=35.31
   1   5   4       91.50       90.46        2.49 o incl   0.9100E-01  # Rho=35.31
   3   5   4      121.11      120.51        3.13 o incl   0.5632E-01  # Rho=36.90
   5   5   4      180.24      179.02        2.56 o incl   0.4319E-01  # Rho=39.99
   7   5   4      107.63      109.85        3.00 o incl   0.6385E-01  # Rho=44.54
   9   5   4       29.46       30.79        4.58 o incl   0.4597E-01  # Rho=50.61
  11   5   4       74.98       73.35        2.44 o incl   0.1078E+00  # Rho=58.62
  13   5   4       68.79       63.78        2.14 o incl   0.1369E+00  # Rho=70.34
 -12   6   4      116.42      117.69        1.81 o incl   0.9218E-01  # Rho=66.48
 -10   6   4      160.29      157.44        2.14 o incl   0.5635E-01  # Rho=56.54
  -8   6   4      218.73      215.68        2.51 o incl   0.3330E-01  # Rho=49.46
  -6   6   4      279.48      278.09        2.55 o incl   0.2238E-01  # Rho=44.17
  -4   6   4      213.57      217.39        2.54 o incl   0.3337E-01  # Rho=40.38
  -2   6   4      188.04      186.37        2.20 o incl   0.4401E-01  # Rho=38.07
   0   6   4      403.85      405.27        1.91 o incl   0.1219E-01  # Rho=37.29
   2   6   4      339.88      343.50        2.34 o incl   0.1610E-01  # Rho=38.07
   4   6   4      325.81      322.73        2.24 o incl   0.1788E-01  # Rho=40.38
   6   6   4      270.28      273.75        1.93 o incl   0.2478E-01  # Rho=44.17
   8   6   4      253.37      247.78        2.31 o incl   0.2750E-01  # Rho=49.46
  10   6   4      197.22      186.77        2.20 o incl   0.4273E-01  # Rho=56.54
  12   6   4      182.94      174.08        1.58 o incl   0.5340E-01  # Rho=66.48
 -11   7   4       94.39       95.97        1.92 o incl   0.1121E+00  # Rho=64.00
  -9   7   4       82.73       82.55        2.34 o incl   0.1048E+00  # Rho=55.32
  -7   7   4       66.80       69.77        3.23 o incl   0.7488E-01  # Rho=49.08
  -5   7   4      117.38      116.00        2.87 o incl   0.6358E-01  # Rho=44.54
  -3   7   4      158.92      162.12        2.31 o incl   0.5288E-01  # Rho=41.52
  -1   7   4      102.79      102.18        2.63 o incl   0.7789E-01  # Rho=39.99
   1   7   4       55.25       55.28        3.04 o incl   0.8890E-01  # Rho=39.99
   3   7   4       31.43       25.65        4.45 o incl   0.4875E-01  # Rho=41.52
   5   7   4      106.68      106.79        2.25 o incl   0.8744E-01  # Rho=44.54
   7   7   4       50.35       54.92        3.34 o incl   0.7638E-01  # Rho=49.08
   9   7   4       61.65       63.42        2.51 o incl   0.1137E+00  # Rho=55.32
  11   7   4       16.99       21.51        6.09 o incl   0.2667E-01  # Rho=64.00
 -12   8   4       75.12       79.07        2.35 o incl   0.1091E+00  # Rho=74.98
 -10   8   4      145.49      142.44        2.11 o incl   0.6486E-01  # Rho=62.59
  -8   8   4      242.89      236.73        2.30 o incl   0.2958E-01  # Rho=54.92
  -6   8   4      238.08      234.23        2.79 o incl   0.2814E-01  # Rho=49.46
  -4   8   4      277.31      272.43        2.55 o incl   0.2296E-01  # Rho=45.67
  -2   8   4      346.36      341.12        2.26 o incl   0.1613E-01  # Rho=43.41
   0   8   4      324.83      321.09        2.28 o incl   0.1796E-01  # Rho=42.65
   2   8   4      305.73      298.64        2.26 o incl   0.2025E-01  # Rho=43.41
   4   8   4      307.46      310.65        2.19 o incl   0.1940E-01  # Rho=45.67
   6   8   4      211.42      209.39        2.34 o incl   0.3595E-01  # Rho=49.46
   8   8   4      225.88      224.10        1.66 o incl   0.3552E-01  # Rho=54.92
  10   8   4      191.99      183.43        1.63 o incl   0.4876E-01  # Rho=62.59
  12   8   4      139.76      137.72        2.36 o incl   0.6295E-01  # Rho=74.98
 -11   9   4       46.13       46.46        2.64 o incl   0.1180E+00  # Rho=72.86
  -9   9   4       92.04       92.53        1.94 o incl   0.1150E+00  # Rho=62.13
  -7   9   4       21.31       27.33        7.54 o incl   0.1741E-01  # Rho=55.32
  -5   9   4       12.26       19.40       16.11 o incl   0.3850E-02  # Rho=50.61
  -3   9   4      149.66      148.63        2.27 o incl   0.5910E-01  # Rho=47.56
  -1   9   4       93.19       94.36        2.48 o incl   0.8927E-01  # Rho=46.05
   1   9   4       57.83       65.09        3.36 o incl   0.7242E-01  # Rho=46.05
   3   9   4       63.76       68.54        2.86 o incl   0.9087E-01  # Rho=47.56
   5   9   4       98.13      100.49        2.48 o incl   0.8480E-01  # Rho=50.61
   7   9   4       46.60       48.41        3.05 o incl   0.9161E-01  # Rho=55.32
   9   9   4      103.61      102.50        1.92 o incl   0.1032E+00  # Rho=62.13
  11   9   4       49.74       51.72        2.93 o incl   0.9671E-01  # Rho=72.86
 -10  10   4      164.72      166.94        1.86 o incl   0.5590E-01  # Rho=72.20
  -8  10   4      177.39      176.55        1.70 o incl   0.5235E-01  # Rho=62.59
  -6  10   4      194.19      188.86        2.17 o incl   0.4283E-01  # Rho=56.54
  -4  10   4      268.50      265.03        2.24 o incl   0.2497E-01  # Rho=52.55
  -2  10   4      218.38      218.85        2.21 o incl   0.3451E-01  # Rho=50.23
   0  10   4      236.61      232.67        2.07 o incl   0.3154E-01  # Rho=49.46
   2  10   4      276.56      274.74        1.87 o incl   0.2446E-01  # Rho=50.23
   4  10   4      188.86      186.94        2.36 o incl   0.4233E-01  # Rho=52.55
   6  10   4      157.43      150.33        2.25 o incl   0.5752E-01  # Rho=56.54
   8  10   4      140.21      138.04        1.75 o incl   0.7465E-01  # Rho=62.59
  10  10   4      171.04      175.65        3.11 o incl   0.3929E-01  # Rho=72.20
  -9  11   4       39.77       34.55        2.55 o incl   0.1329E+00  # Rho=72.86
  -7  11   4       51.18       53.53        2.50 o incl   0.1233E+00  # Rho=64.00
  -5  11   4       95.00       90.60        2.85 o incl   0.7662E-01  # Rho=58.62
  -3  11   4       66.33       67.87        2.79 o incl   0.9388E-01  # Rho=55.32
  -1  11   4      100.35      102.52        2.12 o incl   0.9633E-01  # Rho=53.72
   1  11   4      103.00      101.51        1.95 o incl   0.1030E+00  # Rho=53.72
   3  11   4       51.39       47.64        3.27 o incl   0.8085E-01  # Rho=55.32
   5  11   4       88.37       84.52        2.47 o incl   0.9568E-01  # Rho=58.62
   7  11   4       98.96       98.10        1.82 o incl   0.1133E+00  # Rho=64.00
   9  11   4       49.97       47.58        2.83 o incl   0.1040E+00  # Rho=72.86
  -8  12   4      131.93      132.69        1.77 o incl   0.7913E-01  # Rho=74.98
  -6  12   4      179.25      174.34        1.63 o incl   0.5347E-01  # Rho=66.48
  -4  12   4      180.81      172.92        2.24 o incl   0.4765E-01  # Rho=61.68
  -2  12   4       87.82       81.47        2.27 o incl   0.1077E+00  # Rho=59.05
   0  12   4      193.10      188.82        1.69 o incl   0.4672E-01  # Rho=58.20
   2  12   4      171.47      174.04        1.88 o incl   0.5230E-01  # Rho=59.05
   4  12   4      147.33      143.59        2.15 o incl   0.6332E-01  # Rho=61.68
   6  12   4      122.86      123.78        1.68 o incl   0.8954E-01  # Rho=66.48
   8  12   4       74.35       78.42        2.17 o incl   0.1204E+00  # Rho=74.98
  -5  13   4       67.62       65.46        2.06 o incl   0.1427E+00  # Rho=70.34
  -3  13   4      107.60      104.27        1.69 o incl   0.1097E+00  # Rho=65.97
  -1  13   4       59.45       58.59        2.04 o incl   0.1560E+00  # Rho=64.00
   1  13   4       66.53       68.92        2.27 o incl   0.1241E+00  # Rho=64.00
   3  13   4       74.61       75.37        1.96 o incl   0.1375E+00  # Rho=65.97
   5  13   4       68.48       70.82        1.92 o incl   0.1487E+00  # Rho=70.34
  -2  14   4       95.07       93.56        2.34 o incl   0.9427E-01  # Rho=72.20
   0  14   4       96.93       97.58        1.47 o incl   0.1319E+00  # Rho=70.94
   2  14   4      152.37      150.60        2.14 o incl   0.5988E-01  # Rho=72.20
   1   0   5      280.21      282.57        1.74 o incl   0.2383E-01  # Rho=38.74
   3   0   5      232.09      231.86        1.75 o incl   0.3339E-01  # Rho=40.28
   5   0   5      152.53      153.70        2.16 o incl   0.5864E-01  # Rho=43.32
   7   0   5      161.66      159.09        2.36 o incl   0.5270E-01  # Rho=47.85
   9   0   5      202.43      199.96        1.94 o incl   0.4119E-01  # Rho=54.02
  11   0   5       71.99       70.70        2.70 o incl   0.9599E-01  # Rho=62.48
 -12   1   5       77.59       78.34        2.03 o incl   0.1282E+00  # Rho=68.48
 -10   1   5      115.43      118.23        2.34 o incl   0.7656E-01  # Rho=58.09
  -8   1   5      210.13      212.16        2.04 o incl   0.3732E-01  # Rho=50.90
  -6   1   5      129.84      126.19        2.33 o incl   0.7031E-01  # Rho=45.58
  -4   1   5      173.05      172.83        2.31 o incl   0.4801E-01  # Rho=41.80
  -2   1   5      210.96      211.27        1.95 o incl   0.3796E-01  # Rho=39.51
   0   1   5      257.99      259.34        1.77 o incl   0.2758E-01  # Rho=38.74
   2   1   5      289.16      294.90        1.89 o incl   0.2194E-01  # Rho=39.51
   4   1   5      101.22      104.28        2.48 o incl   0.8213E-01  # Rho=41.80
   6   1   5      113.13      111.03        2.84 o incl   0.6661E-01  # Rho=45.58
   8   1   5      150.58      144.32        2.31 o incl   0.5973E-01  # Rho=50.90
  10   1   5      164.64      160.11        1.95 o incl   0.5721E-01  # Rho=58.09
  12   1   5      110.88      105.88        1.85 o incl   0.1008E+00  # Rho=68.48
 -11   2   5      109.24      107.20        1.95 o incl   0.9693E-01  # Rho=63.41
  -9   2   5      139.66      142.40        1.98 o incl   0.6837E-01  # Rho=54.82
  -7   2   5      210.52      207.72        2.28 o incl   0.3671E-01  # Rho=48.60
  -5   2   5      231.11      225.57        2.28 o incl   0.3214E-01  # Rho=44.07
  -3   2   5      153.57      157.29        2.22 o incl   0.5649E-01  # Rho=41.04
  -1   2   5      303.99      314.60        2.06 o incl   0.1945E-01  # Rho=39.51
   1   2   5      217.28      214.61        2.00 o incl   0.3652E-01  # Rho=39.51
   3   2   5      103.99      105.58        2.40 o incl   0.8361E-01  # Rho=41.04
   5   2   5      140.99      141.57        2.32 o incl   0.6233E-01  # Rho=44.07
   7   2   5      190.38      190.19        2.36 o incl   0.4151E-01  # Rho=48.60
   9   2   5      172.30      167.77        2.16 o incl   0.5104E-01  # Rho=54.82
  11   2   5      157.65      153.23        1.61 o incl   0.6567E-01  # Rho=63.41
 -12   3   5       90.18       91.47        2.56 o incl   0.8804E-01  # Rho=70.79
 -10   3   5       68.91       64.39        2.73 o incl   0.9823E-01  # Rho=59.80
  -8   3   5      150.92      149.25        2.68 o incl   0.5245E-01  # Rho=52.45
  -6   3   5      198.90      198.90        2.32 o incl   0.3920E-01  # Rho=47.09
  -4   3   5      240.47      240.30        1.94 o incl   0.3072E-01  # Rho=43.32
  -2   3   5      137.22      136.19        2.20 o incl   0.6744E-01  # Rho=41.04
   0   3   5      214.49      215.83        1.95 o incl   0.3682E-01  # Rho=40.28
   2   3   5      128.35      133.30        2.04 o incl   0.7404E-01  # Rho=41.04
   4   3   5      186.60      183.17        2.05 o incl   0.4618E-01  # Rho=43.32
   6   3   5      242.44      236.23        2.08 o incl   0.3060E-01  # Rho=47.09
   8   3   5      117.47      114.18        2.45 o incl   0.7496E-01  # Rho=52.45
  10   3   5      156.68      149.84        1.84 o incl   0.6404E-01  # Rho=59.80
  12   3   5      103.38       97.65        2.19 o incl   0.9558E-01  # Rho=70.79
 -11   4   5      125.16      122.19        2.12 o incl   0.7821E-01  # Rho=66.35
  -9   4   5      117.11      117.35        2.36 o incl   0.7611E-01  # Rho=57.26
  -7   4   5      194.88      190.81        2.63 o incl   0.3874E-01  # Rho=50.90
  -5   4   5      190.36      192.41        2.26 o incl   0.4182E-01  # Rho=46.33
  -3   4   5      164.89      167.25        2.32 o incl   0.5052E-01  # Rho=43.32
  -1   4   5      129.46      130.75        2.14 o incl   0.7277E-01  # Rho=41.80
   1   4   5      177.06      175.08        1.88 o incl   0.5128E-01  # Rho=41.80
   3   4   5      254.56      250.91        2.58 o incl   0.2618E-01  # Rho=43.32
   5   4   5      194.22      193.29        2.29 o incl   0.4100E-01  # Rho=46.33
   7   4   5      124.88      120.53        3.07 o incl   0.5692E-01  # Rho=50.90
   9   4   5      138.67      134.29        2.25 o incl   0.6675E-01  # Rho=57.26
  11   4   5       94.10       94.04        1.78 o incl   0.1210E+00  # Rho=66.35
 -10   5   5      107.72      109.69        2.08 o incl   0.9096E-01  # Rho=63.41
  -8   5   5      122.79      120.85        2.57 o incl   0.6809E-01  # Rho=55.62
  -6   5   5      143.76      146.65        2.38 o incl   0.5898E-01  # Rho=50.13
  -4   5   5      211.55      204.56        2.43 o incl   0.3617E-01  # Rho=46.33
  -2   5   5      144.63      144.12        2.51 o incl   0.5756E-01  # Rho=44.07
   0   5   5      150.14      147.15        2.08 o incl   0.6261E-01  # Rho=43.32
   2   5   5      234.43      225.45        2.20 o incl   0.3226E-01  # Rho=44.07
   4   5   5      202.89      202.13        1.94 o incl   0.4068E-01  # Rho=46.33
   6   5   5      114.80      115.19        2.46 o incl   0.7474E-01  # Rho=50.13
   8   5   5      114.87      114.77        2.52 o incl   0.7336E-01  # Rho=55.62
  10   5   5      127.82      121.90        1.76 o incl   0.8700E-01  # Rho=63.41
 -11   6   5       74.72       72.62        3.26 o incl   0.7166E-01  # Rho=72.04
  -9   6   5      118.44      117.59        2.31 o incl   0.7689E-01  # Rho=61.57
  -7   6   5      174.40      170.28        2.64 o incl   0.4493E-01  # Rho=54.82
  -5   6   5      130.95      131.69        2.51 o incl   0.6394E-01  # Rho=50.13
  -3   6   5      230.23      224.45        2.43 o incl   0.3160E-01  # Rho=47.09
  -1   6   5      113.02      114.02        2.45 o incl   0.7616E-01  # Rho=45.58
   1   6   5      139.61      138.83        2.25 o incl   0.6493E-01  # Rho=45.58
   3   6   5      214.20      215.01        2.21 o incl   0.3554E-01  # Rho=47.09
   5   6   5      147.50      146.83        2.24 o incl   0.6066E-01  # Rho=50.13
   7   6   5      130.04      128.92        2.14 o incl   0.7339E-01  # Rho=54.82
   9   6   5      123.60      121.44        1.77 o incl   0.8855E-01  # Rho=61.57
  11   6   5      114.30      114.12        1.59 o incl   0.1023E+00  # Rho=72.04
 -10   7   5      125.58      125.49        2.15 o incl   0.7555E-01  # Rho=69.61
  -8   7   5      128.58      124.87        2.35 o incl   0.7059E-01  # Rho=60.68
  -6   7   5      121.92      123.24        2.43 o incl   0.7054E-01  # Rho=54.82
  -4   7   5      135.84      129.59        2.52 o incl   0.6362E-01  # Rho=50.90
  -2   7   5      176.95      174.79        2.27 o incl   0.4742E-01  # Rho=48.60
   0   7   5      127.76      131.25        2.72 o incl   0.6049E-01  # Rho=47.85
   2   7   5      184.87      184.12        2.31 o incl   0.4390E-01  # Rho=48.60
   4   7   5      196.68      195.05        1.78 o incl   0.4402E-01  # Rho=50.90
   6   7   5      156.66      156.54        1.84 o incl   0.6143E-01  # Rho=54.82
   8   7   5       67.55       67.99        2.33 o incl   0.1203E+00  # Rho=60.68
  10   7   5       97.01       98.68        1.34 o incl   0.1367E+00  # Rho=69.61
  -9   8   5      106.66      106.40        1.74 o incl   0.1064E+00  # Rho=68.48
  -7   8   5       80.75       80.31        2.44 o incl   0.1019E+00  # Rho=60.68
  -5   8   5      135.24      134.49        2.40 o incl   0.6446E-01  # Rho=55.62
  -3   8   5      122.75      120.48        2.20 o incl   0.7761E-01  # Rho=52.45
  -1   8   5      148.18      147.24        2.39 o incl   0.5783E-01  # Rho=50.90
   1   8   5      235.12      233.54        2.11 o incl   0.3138E-01  # Rho=50.90
   3   8   5      167.51      164.90        2.00 o incl   0.5462E-01  # Rho=52.45
   5   8   5      132.81      132.71        1.71 o incl   0.8034E-01  # Rho=55.62
   7   8   5      133.93      134.05        1.72 o incl   0.7915E-01  # Rho=60.68
   9   8   5      109.13      112.26        1.49 o incl   0.1095E+00  # Rho=68.48
  -8   9   5       78.53       81.71        1.65 o incl   0.1516E+00  # Rho=68.48
  -6   9   5      107.01      107.20        2.33 o incl   0.8421E-01  # Rho=61.57
  -4   9   5      122.52      119.12        2.15 o incl   0.7964E-01  # Rho=57.26
  -2   9   5      164.83      161.29        2.03 o incl   0.5583E-01  # Rho=54.82
   0   9   5      210.33      201.83        2.22 o incl   0.3813E-01  # Rho=54.02
   2   9   5      119.15      121.18        1.90 o incl   0.8634E-01  # Rho=54.82
   4   9   5       91.21       90.33        1.88 o incl   0.1201E+00  # Rho=57.26
   6   9   5      112.05      112.02        1.93 o incl   0.9325E-01  # Rho=61.57
   8   9   5      107.80      107.60        1.65 o incl   0.1082E+00  # Rho=68.48
  -7  10   5      110.78      112.39        1.76 o incl   0.9947E-01  # Rho=69.61
  -5  10   5      139.49      135.11        1.93 o incl   0.7265E-01  # Rho=63.41
  -3  10   5      151.93      151.45        1.85 o incl   0.6415E-01  # Rho=59.80
  -1  10   5      177.68      176.76        1.89 o incl   0.5058E-01  # Rho=58.09
   1  10   5      141.46      142.45        2.00 o incl   0.6765E-01  # Rho=58.09
   3  10   5       58.60       57.11        2.43 o incl   0.1234E+00  # Rho=59.80
   5  10   5      109.08      110.61        1.79 o incl   0.1002E+00  # Rho=63.41
   7  10   5      118.93      117.72        1.85 o incl   0.8979E-01  # Rho=69.61
  -6  11   5       99.98       98.79        1.91 o incl   0.1080E+00  # Rho=72.04
  -4  11   5       88.00       86.94        2.09 o incl   0.1133E+00  # Rho=66.35
  -2  11   5      155.34      152.90        1.66 o incl   0.6570E-01  # Rho=63.41
   0  11   5       59.99       59.50        2.24 o incl   0.1364E+00  # Rho=62.48
   2  11   5       92.92       94.41        1.90 o incl   0.1148E+00  # Rho=63.41
   4  11   5      113.28      112.98        1.89 o incl   0.9362E-01  # Rho=66.35
   6  11   5       78.93       80.08        1.63 o incl   0.1543E+00  # Rho=72.04
  -3  12   5       89.48       89.01        1.70 o incl   0.1324E+00  # Rho=70.79
  -1  12   5       95.15       97.36        1.46 o incl   0.1337E+00  # Rho=68.48
   1  12   5       80.53       81.57        1.94 o incl   0.1299E+00  # Rho=68.48
   3  12   5       99.56       98.33        2.53 o incl   0.8353E-01  # Rho=70.79
   0   0   6      250.34      248.28        2.91 o incl   0.2543E-01  # Rho=48.40
   2   0   6       86.07       86.97        2.54 o incl   0.9218E-01  # Rho=49.16
   4   0   6       97.60       96.47        2.51 o incl   0.8589E-01  # Rho=51.47
   6   0   6      102.48       97.96        2.60 o incl   0.8083E-01  # Rho=55.41
   8   0   6       63.30       64.29        2.52 o incl   0.1117E+00  # Rho=61.33
  10   0   6       71.23       73.03        2.30 o incl   0.1175E+00  # Rho=70.47
  -9   1   6      141.58      146.52        1.97 o incl   0.6634E-01  # Rho=65.58
  -7   1   6      187.89      187.18        1.94 o incl   0.4580E-01  # Rho=58.29
  -5   1   6      151.41      147.10        2.07 o incl   0.6255E-01  # Rho=53.42
  -3   1   6      159.91      157.82        1.86 o incl   0.6014E-01  # Rho=50.31
  -1   1   6      250.29      249.30        1.97 o incl   0.2867E-01  # Rho=48.78
   1   1   6      248.46      246.83        1.79 o incl   0.2967E-01  # Rho=48.78
   3   1   6       94.53       93.34        2.19 o incl   0.1014E+00  # Rho=50.31
   5   1   6      128.37      120.43        2.51 o incl   0.6868E-01  # Rho=53.42
   7   1   6      109.53      107.91        2.21 o incl   0.8706E-01  # Rho=58.29
   9   1   6      146.53      144.95        2.13 o incl   0.6325E-01  # Rho=65.58
 -10   2   6       59.95       59.56        2.62 o incl   0.1090E+00  # Rho=71.70
  -8   2   6      111.65      111.15        2.12 o incl   0.8772E-01  # Rho=62.23
  -6   2   6      112.61      111.90        2.64 o incl   0.7158E-01  # Rho=56.22
  -4   2   6      154.70      151.32        2.02 o incl   0.6115E-01  # Rho=52.24
  -2   2   6      131.31      131.12        2.10 o incl   0.7293E-01  # Rho=49.93
   0   2   6       73.10       73.73        2.49 o incl   0.1054E+00  # Rho=49.16
   2   2   6      154.07      156.12        1.87 o incl   0.6173E-01  # Rho=49.93
   4   2   6      182.36      181.45        1.97 o incl   0.4783E-01  # Rho=52.24
   6   2   6      115.51      109.65        2.46 o incl   0.7703E-01  # Rho=56.22
   8   2   6      107.63      108.29        2.07 o incl   0.9221E-01  # Rho=62.23
  10   2   6      113.54      113.01        1.59 o incl   0.1037E+00  # Rho=71.70
  -9   3   6      166.02      169.49        1.67 o incl   0.5692E-01  # Rho=67.65
  -7   3   6      160.54      162.06        2.41 o incl   0.5126E-01  # Rho=60.01
  -5   3   6      121.99      117.35        2.56 o incl   0.6971E-01  # Rho=55.01
  -3   3   6      152.98      149.09        2.02 o incl   0.6231E-01  # Rho=51.85
  -1   3   6       79.79       79.37        2.66 o incl   0.9194E-01  # Rho=50.31
   1   3   6      176.07      172.68        1.72 o incl   0.5379E-01  # Rho=50.31
   3   3   6      168.87      168.66        1.90 o incl   0.5430E-01  # Rho=51.85
   5   3   6      119.56      119.27        2.52 o incl   0.7054E-01  # Rho=55.01
   7   3   6      102.39       96.51        2.04 o incl   0.1032E+00  # Rho=60.01
   9   3   6      142.83      140.64        1.42 o incl   0.7867E-01  # Rho=67.65
  -8   4   6       78.20       78.20        2.58 o incl   0.9680E-01  # Rho=65.08
  -6   4   6       95.70       92.26        2.38 o incl   0.9328E-01  # Rho=58.72
  -4   4   6      180.37      176.55        1.93 o incl   0.4978E-01  # Rho=54.61
  -2   4   6      181.06      175.11        2.14 o incl   0.4804E-01  # Rho=52.24
   0   4   6      113.09      112.63        1.99 o incl   0.9076E-01  # Rho=51.47
   2   4   6      149.87      149.09        1.79 o incl   0.6665E-01  # Rho=52.24
   4   4   6      170.81      171.44        1.85 o incl   0.5355E-01  # Rho=54.61
   6   4   6      173.76      172.18        2.01 o incl   0.5116E-01  # Rho=58.72
   8   4   6       64.95       65.27        2.14 o incl   0.1373E+00  # Rho=65.08
  10   4   6       71.98       66.40        4.06 o incl   0.5155E-01  # Rho=75.93
  -9   5   6       83.43       84.95        2.25 o incl   0.1077E+00  # Rho=72.34
  -7   5   6      101.82      101.96        1.99 o incl   0.1016E+00  # Rho=63.63
  -5   5   6      141.69      139.29        1.82 o incl   0.7238E-01  # Rho=58.29
  -3   5   6      139.47      136.95        2.11 o incl   0.6832E-01  # Rho=55.01
  -1   5   6      123.54      119.19        2.14 o incl   0.7944E-01  # Rho=53.42
   1   5   6      144.34      141.58        1.68 o incl   0.7315E-01  # Rho=53.42
   3   5   6      111.52      112.00        2.10 o incl   0.8796E-01  # Rho=55.01
   5   5   6      145.07      142.34        1.99 o incl   0.6713E-01  # Rho=58.29
   7   5   6      105.69      104.28        1.79 o incl   0.1066E+00  # Rho=63.63
   9   5   6       81.57       82.32        1.49 o incl   0.1601E+00  # Rho=72.34
  -8   6   6       77.64       78.46        2.24 o incl   0.1150E+00  # Rho=70.47
  -6   6   6      107.92      107.47        2.07 o incl   0.9295E-01  # Rho=63.16
  -4   6   6      174.20      173.88        1.75 o incl   0.5325E-01  # Rho=58.72
  -2   6   6      119.13      116.11        2.19 o incl   0.8073E-01  # Rho=56.22
   0   6   6       99.04       98.42        2.09 o incl   0.1007E+00  # Rho=55.41
   2   6   6      105.65      106.82        2.13 o incl   0.9176E-01  # Rho=56.22
   4   6   6       90.30       90.08        2.29 o incl   0.1001E+00  # Rho=58.72
   6   6   6      104.31      105.91        1.79 o incl   0.1057E+00  # Rho=63.16
   8   6   6       39.01       37.30        2.52 o incl   0.1346E+00  # Rho=70.47
  -7   7   6      115.21      117.57        1.82 o incl   0.9199E-01  # Rho=69.88
  -5   7   6      104.58      102.62        1.71 o incl   0.1115E+00  # Rho=63.63
  -3   7   6      109.68      105.12        2.02 o incl   0.9551E-01  # Rho=60.01
  -1   7   6      120.27      118.09        1.92 o incl   0.8717E-01  # Rho=58.29
   1   7   6      188.15      186.33        1.96 o incl   0.4583E-01  # Rho=58.29
   3   7   6      150.82      153.55        1.80 o incl   0.6426E-01  # Rho=60.01
   5   7   6       99.93      100.72        1.82 o incl   0.1106E+00  # Rho=63.63
   7   7   6      121.26      122.25        1.57 o incl   0.9414E-01  # Rho=69.88
  -6   8   6       39.33       39.34        2.45 o incl   0.1392E+00  # Rho=70.47
  -4   8   6       66.49       65.23        1.95 o incl   0.1536E+00  # Rho=65.08
  -2   8   6      115.39      115.44        1.82 o incl   0.9350E-01  # Rho=62.23
   0   8   6       51.96       50.78        3.29 o incl   0.7926E-01  # Rho=61.33
   2   8   6       96.18       96.88        1.89 o incl   0.1119E+00  # Rho=62.23
   4   8   6       85.24       86.21        1.90 o incl   0.1259E+00  # Rho=65.08
   6   8   6       89.89       91.27        2.04 o incl   0.1119E+00  # Rho=70.47
  -5   9   6       80.68       81.28        1.87 o incl   0.1347E+00  # Rho=72.34
  -3   9   6      140.24      141.86        1.52 o incl   0.7696E-01  # Rho=67.65
  -1   9   6      136.29      135.84        1.68 o incl   0.7815E-01  # Rho=65.58
   1   9   6      137.04      136.98        1.70 o incl   0.7695E-01  # Rho=65.58
   3   9   6      169.56      176.20        1.70 o incl   0.5372E-01  # Rho=67.65
   5   9   6       98.71       98.64        1.79 o incl   0.1142E+00  # Rho=72.34
  -4  10   6       68.20       67.03        2.73 o incl   0.9701E-01  # Rho=75.93
  -2  10   6      107.58      110.20        1.51 o incl   0.1116E+00  # Rho=71.70
   0  10   6       68.16       70.20        1.75 o incl   0.1652E+00  # Rho=70.47
   2  10   6       64.83       67.52        1.90 o incl   0.1566E+00  # Rho=71.70
   4  10   6       62.27       59.95        4.19 o incl   0.5020E-01  # Rho=75.93
   1   0   7      110.29      111.97        2.30 o incl   0.8207E-01  # Rho=60.97
   3   0   7      167.63      172.76        1.98 o incl   0.5222E-01  # Rho=62.78
   5   0   7      103.15      107.06        2.28 o incl   0.8701E-01  # Rho=66.70
   7   0   7       64.01       67.01        2.64 o incl   0.1031E+00  # Rho=73.83
  -6   1   7      115.05      118.66        1.94 o incl   0.8774E-01  # Rho=69.99
  -4   1   7      160.06      164.13        2.27 o incl   0.5253E-01  # Rho=64.69
  -2   1   7      109.91      112.24        2.99 o incl   0.6302E-01  # Rho=61.87
   0   1   7      141.22      143.05        2.31 o incl   0.6184E-01  # Rho=60.97
   2   1   7      129.26      131.63        1.83 o incl   0.7925E-01  # Rho=61.87
   4   1   7      136.29      140.53        1.78 o incl   0.7369E-01  # Rho=64.69
   6   1   7       99.98      104.03        1.75 o incl   0.1105E+00  # Rho=69.99
  -5   2   7      127.00      130.28        2.18 o incl   0.7237E-01  # Rho=67.75
  -3   2   7      105.03      106.47        1.96 o incl   0.9825E-01  # Rho=63.72
  -1   2   7      109.44      111.44        2.09 o incl   0.8915E-01  # Rho=61.87
   1   2   7      111.83      120.14        2.29 o incl   0.7776E-01  # Rho=61.87
   3   2   7       80.95       87.01        2.30 o incl   0.1047E+00  # Rho=63.72
   5   2   7      106.43      112.65        1.59 o incl   0.1070E+00  # Rho=67.75
   7   2   7      106.37      116.43        2.05 o incl   0.8844E-01  # Rho=75.30
  -6   3   7      103.48      106.40        2.06 o incl   0.9511E-01  # Rho=72.47
  -4   3   7       82.66       81.75        1.93 o incl   0.1287E+00  # Rho=66.70
  -2   3   7      102.36      101.44        1.97 o incl   0.1025E+00  # Rho=63.72
   0   3   7      172.77      179.39        1.80 o incl   0.5125E-01  # Rho=62.78
   2   3   7      113.75      120.81        2.61 o incl   0.6881E-01  # Rho=63.72
   4   3   7       87.51       90.34        1.61 o incl   0.1380E+00  # Rho=66.70
   6   3   7       85.80       94.63        1.69 o incl   0.1293E+00  # Rho=72.47
  -5   4   7       72.23       74.18        2.25 o incl   0.1197E+00  # Rho=71.20
  -3   4   7       85.92       87.07        1.87 o incl   0.1261E+00  # Rho=66.70
  -1   4   7      123.33      127.19        1.78 o incl   0.8477E-01  # Rho=64.69
   1   4   7      154.46      162.39        2.01 o incl   0.5732E-01  # Rho=64.69
   3   4   7       72.22       75.99        2.30 o incl   0.1150E+00  # Rho=66.70
   5   4   7       71.39       77.23        1.85 o incl   0.1452E+00  # Rho=71.20
  -4   5   7       78.19       79.93        2.06 o incl   0.1245E+00  # Rho=71.20
  -2   5   7      107.48      110.60        1.78 o incl   0.1013E+00  # Rho=67.75
   0   5   7      110.48      114.74        1.88 o incl   0.9375E-01  # Rho=66.70
   2   5   7      138.64      143.52        2.20 o incl   0.6398E-01  # Rho=67.75
   4   5   7       66.62       68.85        1.59 o incl   0.1845E+00  # Rho=71.20
  -3   6   7       93.33       99.38        2.22 o incl   0.9642E-01  # Rho=72.47
  -1   6   7       95.34      100.69        1.77 o incl   0.1145E+00  # Rho=69.99
   1   6   7       96.06      102.90        1.91 o incl   0.1061E+00  # Rho=69.99
   3   6   7       86.58       92.38        2.08 o incl   0.1097E+00  # Rho=72.47
  -2   7   7      112.80      126.32        3.74 o incl   0.4520E-01  # Rho=75.30
   0   7   7       70.89       75.65        1.76 o incl   0.1553E+00  # Rho=73.83
   2   7   7       91.78       96.44        2.00 o incl   0.1088E+00  # Rho=75.30
# No of reflections output =   1162
# No of reflections in LSQ =   1162
#   o =   1162 < =      0 x =      0 h =      0 l =      0
