# Supplementary material for: Variable temperature studies of tetra­pyridine­silver(I) hexa­fluoro­phosphate and tetra­pyridine­silver(I) hexa­fluoro­anti­monate
Source: Acta Crystallogr E Crystallogr Commun. 2024 Nov 28;80(Pt 12):1326–30. doi: 10.1107/S2056989024006972 (PMC11789188; doi:10.1107/S2056989024006972)
Supplement: Supplementary file 4 [file e-80-01326-II-300Ksup4.hkl]

data_II-300K
#  xcalibur in  R:\PartIIs\2023-AliceMcNell
_audit_creation_date        "24-04-29"
_audit_creation_method      'CRYSTALS' 

_cell_length_a                    13.38250(10)
_cell_angle_alpha                 90
_cell_length_b                    13.38250(10)
_cell_angle_beta                  90
_cell_length_c                    6.88470(10)
_cell_angle_gamma                 90
loop_
 _symmetry_equiv_pos_as_xyz
 'x,y,z'
 'x+1/2,y+1/2,z+1/2'
 'y,-x,-z'
 'y+1/2,-x+1/2,-z+1/2'
 '-x,-y,z'
 '-x+1/2,-y+1/2,z+1/2'
 '-y,x,-z'
 '-y+1/2,x+1/2,-z+1/2'

# NOTE FO on scale of Fc,      0.23508
# Status flags: 
#    o - used in refinement 
#    < - excluded by I/sigmaI cutoff 
#    l - excluded at low resolution  
#    h - excluded at high resolution  
#    x - excluded for another reason  

loop_
_refln_index_h
_refln_index_k
_refln_index_l
_refln_F_squared_meas
_refln_F_squared_calc
_refln_F_squared_sigma
_refln_include_status
_refln_refinement_status
_refln_refinement_weight
   1   1   0      485.69      465.98       19.36 o incl   0.3240E-03  # Theta= 4.67
   0   2   0    30723.86    34168.73      151.98 o incl   0.7898E-07  # Theta= 6.62
   2   2   0    30317.97    29480.71      307.37 o incl   0.9661E-07  # Theta= 9.38
  -1   3   0    11233.09    11264.30      104.09 o incl   0.6672E-06  # Theta=10.50
   1   3   0      156.04      172.87       13.61 o incl   0.1804E-02  # Theta=10.50
   3   3   0      137.37      126.18       21.59 o incl   0.1402E-02  # Theta=14.15
  -2   4   0    20032.50    22398.45      176.28 o incl   0.1847E-06  # Theta=14.93
   0   4   0    12769.40    14080.59      104.62 o incl   0.4628E-06  # Theta=13.32
   2   4   0    17096.80    20583.43      216.48 o incl   0.2264E-06  # Theta=14.93
   4   4   0    10935.29    12458.07      192.05 o incl   0.5930E-06  # Theta=19.02
  -3   5   0      517.40      388.08       50.50 o incl   0.2072E-03  # Theta=19.63
  -1   5   0     1193.99     1201.39       42.54 o incl   0.5223E-04  # Theta=17.08
   1   5   0     2642.60     2931.12       67.59 o incl   0.1037E-04  # Theta=17.08
   3   5   0      212.10      272.35       21.51 o incl   0.8083E-03  # Theta=19.63
   5   5   0      254.81      189.43       29.39 o incl   0.6732E-03  # Theta=24.04
  -4   6   0    12310.73    13112.31      229.82 o incl   0.5105E-06  # Theta=24.54
  -2   6   0     6018.76     6670.47      138.95 o incl   0.1974E-05  # Theta=21.37
   0   6   0    13663.22    14830.37      154.60 o incl   0.4119E-06  # Theta=20.22
   2   6   0    19196.20    22266.65      214.24 o incl   0.1899E-06  # Theta=21.37
   4   6   0     9175.36    10232.19      202.96 o incl   0.8555E-06  # Theta=24.54
   6   6   0     5500.47     5819.76      146.90 o incl   0.2509E-05  # Theta=29.26
  -5   7   0      537.06      602.24       48.73 o incl   0.1557E-03  # Theta=29.71
  -3   7   0      740.52      682.81       53.52 o incl   0.1130E-03  # Theta=26.02
  -1   7   0     1518.55     1637.94       45.56 o incl   0.3102E-04  # Theta=24.04
   1   7   0      442.29      496.60       30.44 o incl   0.2739E-03  # Theta=24.04
   3   7   0      494.55      552.73       37.31 o incl   0.2084E-03  # Theta=26.02
   5   7   0      465.87      451.25       43.05 o incl   0.2260E-03  # Theta=29.71
   7   7   0      309.70      342.09       24.74 o incl   0.4990E-03  # Theta=34.77
  -6   8   0     2051.67     2223.43       54.66 o incl   0.1740E-04  # Theta=35.17
  -4   8   0     4019.25     4062.64      128.31 o incl   0.4833E-05  # Theta=31.01
  -2   8   0     7797.02     7945.33      135.39 o incl   0.1334E-05  # Theta=28.36
   0   8   0     8424.56     8257.13      124.50 o incl   0.1217E-05  # Theta=27.44
   2   8   0     8725.84     9354.17      163.97 o incl   0.1002E-05  # Theta=28.36
   4   8   0     4477.57     4739.28      156.47 o incl   0.3638E-05  # Theta=31.01
   6   8   0     2459.47     2716.43       41.28 o incl   0.1208E-04  # Theta=35.17
   8   8   0      957.77     1062.87       24.40 o incl   0.7555E-04  # Theta=40.67
  -7   9   0      103.03      102.23        8.81 o incl   0.4348E-02  # Theta=41.06
  -5   9   0      485.11      484.19       16.82 o incl   0.3150E-03  # Theta=36.38
  -3   9   0       21.75       27.88        9.19 o incl   0.9893E-02  # Theta=33.13
  -1   9   0       51.25       55.25       15.48 o incl   0.3430E-02  # Theta=31.44
   1   9   0      428.30      338.53       31.84 o incl   0.3620E-03  # Theta=31.44
   3   9   0        2.20        5.27        5.57 o incl   0.3059E-01  # Theta=33.13
   5   9   0       74.48       68.73        6.16 o incl   0.8099E-02  # Theta=36.38
   7   9   0       73.13       78.77        6.94 o incl   0.6914E-02  # Theta=41.06
   9   9   0       80.15       85.83        6.39 o incl   0.6587E-02  # Theta=47.16
  -8  10   0      520.53      508.94       16.14 o incl   0.2848E-03  # Theta=47.54
  -6  10   0     1242.10     1205.88       27.50 o incl   0.5493E-04  # Theta=42.21
  -4  10   0     1673.96     1661.34       35.98 o incl   0.2959E-04  # Theta=38.35
  -2  10   0     2735.19     2695.07       59.75 o incl   0.1116E-04  # Theta=35.98
   0  10   0     2215.77     2288.10       49.30 o incl   0.1611E-04  # Theta=35.17
   2  10   0     1854.09     1866.13       73.92 o incl   0.2163E-04  # Theta=35.98
   4  10   0      773.04      731.31       27.96 o incl   0.1328E-03  # Theta=38.35
   6  10   0      775.76      811.84       23.57 o incl   0.1217E-03  # Theta=42.21
   8  10   0      573.20      513.23       25.13 o incl   0.2432E-03  # Theta=47.54
  10  10   0      244.47      195.37       15.28 o incl   0.1210E-02  # Theta=54.56
  -9  11   0       22.77       21.87        3.55 o incl   0.3850E-01  # Theta=54.96
  -7  11   0       15.55       14.83        2.61 o incl   0.6866E-01  # Theta=48.69
  -5  11   0       16.67       12.77        2.61 o incl   0.7345E-01  # Theta=44.11
  -3  11   0       14.64       11.38        3.25 o incl   0.6134E-01  # Theta=41.06
  -1  11   0        4.95        7.47        3.63 o incl   0.6258E-01  # Theta=39.52
   1  11   0      119.48      111.68       12.36 o incl   0.2920E-02  # Theta=39.52
   3  11   0      226.45      207.45       13.29 o incl   0.1292E-02  # Theta=41.06
   5  11   0       77.78       76.83        6.18 o incl   0.7453E-02  # Theta=44.11
   7  11   0       29.79       30.79        4.43 o incl   0.2416E-01  # Theta=48.69
   9  11   0       36.12       24.93        4.55 o incl   0.2479E-01  # Theta=54.96
  11  11   0       21.56       16.09        2.00 o incl   0.7238E-01  # Theta=63.66
 -10  12   0      105.39       85.88        5.13 o incl   0.6348E-02  # Theta=64.14
  -8  12   0      226.31      222.00       10.81 o incl   0.1303E-02  # Theta=56.18
  -6  12   0      477.44      448.40       16.86 o incl   0.3479E-03  # Theta=50.61
  -4  12   0      512.71      471.31       16.57 o incl   0.3161E-03  # Theta=46.78
  -2  12   0      587.49      580.46       21.48 o incl   0.2178E-03  # Theta=44.49
   0  12   0      619.94      732.01       24.48 o incl   0.1574E-03  # Theta=43.73
   2  12   0      278.95      325.57       18.32 o incl   0.6601E-03  # Theta=44.49
   4  12   0      576.55      569.25       14.74 o incl   0.2386E-03  # Theta=46.78
   6  12   0      629.75      569.74       23.61 o incl   0.2075E-03  # Theta=50.61
   8  12   0      419.40      335.06       18.08 o incl   0.5049E-03  # Theta=56.18
  10  12   0       84.95       68.66        5.09 o incl   0.8850E-02  # Theta=64.14
  -9  13   0        1.98        2.55        0.99 o incl   0.5413E+00  # Theta=65.62
  -7  13   0        8.07        7.77        1.85 o incl   0.1462E+00  # Theta=58.27
  -5  13   0       61.65       58.69        6.01 o incl   0.1027E-01  # Theta=53.36
  -3  13   0       56.43       51.86        5.50 o incl   0.1226E-01  # Theta=50.23
  -1  13   0       24.00       28.91        3.49 o incl   0.3311E-01  # Theta=48.69
   1  13   0       33.26       42.22        4.12 o incl   0.2035E-01  # Theta=48.69
   3  13   0       24.24       28.59        4.09 o incl   0.2912E-01  # Theta=50.23
   5  13   0       28.92       23.15        3.35 o incl   0.3788E-01  # Theta=53.36
   7  13   0       21.61       19.10        2.35 o incl   0.5990E-01  # Theta=58.27
   9  13   0       11.74       10.48        1.70 o incl   0.1243E+00  # Theta=65.62
  -8  14   0       71.62       68.60        5.51 o incl   0.9112E-02  # Theta=68.26
  -6  14   0      120.26      100.29        7.55 o incl   0.4450E-02  # Theta=61.33
  -4  14   0      151.06      138.02        6.97 o incl   0.3038E-02  # Theta=57.01
  -2  14   0      315.79      324.00       11.11 o incl   0.6983E-03  # Theta=54.56
   0  14   0      377.11      378.82       12.64 o incl   0.5094E-03  # Theta=53.75
   2  14   0      333.86      338.02       11.41 o incl   0.6380E-03  # Theta=54.56
   4  14   0      238.21      255.20        9.72 o incl   0.1103E-02  # Theta=57.01
   6  14   0       77.64       79.99        4.80 o incl   0.8208E-02  # Theta=61.33
   8  14   0       92.37       86.03        4.83 o incl   0.6946E-02  # Theta=68.26
  -7  15   0        6.24        7.36        1.39 o incl   0.2017E+00  # Theta=72.47
  -5  15   0       13.51       11.60        1.93 o incl   0.1031E+00  # Theta=65.62
  -3  15   0       20.83       19.81        2.19 o incl   0.5954E-01  # Theta=61.79
  -1  15   0       21.57       23.62        2.18 o incl   0.5367E-01  # Theta=60.00
   1  15   0       27.51       23.74        2.81 o incl   0.4242E-01  # Theta=60.00
   3  15   0       18.54       16.87        1.93 o incl   0.7472E-01  # Theta=61.79
   5  15   0       12.03       13.81        1.57 o incl   0.1087E+00  # Theta=65.62
   7  15   0       16.90       17.27        1.76 o incl   0.7991E-01  # Theta=72.47
  -4  16   0       57.47       48.34        3.13 o incl   0.1721E-01  # Theta=71.82
  -2  16   0       51.92       52.48        3.05 o incl   0.1695E-01  # Theta=68.26
   0  16   0       58.56       61.46        3.23 o incl   0.1335E-01  # Theta=67.18
   2  16   0       80.96       88.55        3.90 o incl   0.7627E-02  # Theta=68.26
   4  16   0       68.87       65.08        2.72 o incl   0.1228E-01  # Theta=71.82
   1   0   1    12968.67    13886.61      104.80 o incl   0.4649E-06  # Theta= 7.23
   3   0   1    18750.26    20711.60      178.00 o incl   0.2133E-06  # Theta=11.88
   5   0   1     5805.13     6861.24       52.48 o incl   0.2006E-05  # Theta=18.00
   7   0   1     5782.03     6381.86      164.30 o incl   0.2094E-05  # Theta=24.74
   9   0   1     2927.59     2960.36      137.24 o incl   0.8238E-05  # Theta=32.03
  11   0   1      371.24      362.41       16.17 o incl   0.5157E-03  # Theta=40.05
  13   0   1      138.34      153.74        8.32 o incl   0.2688E-02  # Theta=49.22
  15   0   1       59.89       68.01        4.13 o incl   0.1113E-01  # Theta=60.61
 -16   1   1       31.73       46.23        2.65 o incl   0.2414E-01  # Theta=68.48
 -14   1   1      178.77      180.15        8.71 o incl   0.1955E-02  # Theta=54.71
 -12   1   1      367.81      422.54       12.50 o incl   0.4578E-03  # Theta=44.64
 -10   1   1      484.77      520.53       17.35 o incl   0.2908E-03  # Theta=36.13
  -8   1   1     2416.13     2632.27      116.96 o incl   0.1108E-04  # Theta=28.54
  -6   1   1     5121.44     6102.79       91.58 o incl   0.2528E-05  # Theta=21.58
  -4   1   1    15204.63    17456.39      108.38 o incl   0.3069E-06  # Theta=15.22
  -2   1   1    42909.31    47012.39      276.44 o incl   0.4093E-07  # Theta= 9.83
   0   1   1    13008.71    13793.84      103.92 o incl   0.4689E-06  # Theta= 7.23
   2   1   1    15986.86    15384.91      173.51 o incl   0.3496E-06  # Theta= 9.83
   4   1   1     1562.98     1546.19       81.75 o incl   0.2811E-04  # Theta=15.22
   6   1   1     5882.11     6946.35      114.17 o incl   0.1924E-05  # Theta=21.58
   8   1   1     2385.80     2709.04       98.48 o incl   0.1128E-04  # Theta=28.54
  10   1   1      976.53      981.79       33.48 o incl   0.7928E-04  # Theta=36.13
  12   1   1      396.54      378.20       15.45 o incl   0.4762E-03  # Theta=44.64
  14   1   1      140.37      144.53        7.37 o incl   0.2881E-02  # Theta=54.71
  16   1   1       48.71       47.39        3.93 o incl   0.1704E-01  # Theta=68.48
 -15   2   1       54.36       57.72        3.95 o incl   0.1366E-01  # Theta=61.51
 -13   2   1      227.95      294.27       11.29 o incl   0.9202E-03  # Theta=49.99
 -11   2   1      275.29      285.75       12.71 o incl   0.8480E-03  # Theta=40.82
  -9   2   1     1709.19     1771.57      100.00 o incl   0.2169E-04  # Theta=32.87
  -7   2   1     4884.83     5112.80      155.04 o incl   0.3129E-05  # Theta=25.73
  -5   2   1     6500.07     7189.05      151.01 o incl   0.1710E-05  # Theta=19.26
  -3   2   1     1912.88     2342.33       49.32 o incl   0.1702E-04  # Theta=13.65
  -1   2   1    11521.18    12117.70       73.70 o incl   0.6008E-06  # Theta= 9.83
   1   2   1    53945.39    49684.45      400.36 o incl   0.3259E-07  # Theta= 9.83
   3   2   1     5325.70     5147.80      149.78 o incl   0.2923E-05  # Theta=13.65
   5   2   1     2870.96     3000.45       96.79 o incl   0.8949E-05  # Theta=19.26
   7   2   1     2686.49     2867.52      109.70 o incl   0.9503E-05  # Theta=25.73
   9   2   1     1412.30     1456.18       82.17 o incl   0.3151E-04  # Theta=32.87
  11   2   1      513.01      514.02       21.58 o incl   0.2691E-03  # Theta=40.82
  13   2   1      128.19      124.46        8.45 o incl   0.3420E-02  # Theta=49.99
  15   2   1       92.36       89.91        4.75 o incl   0.6629E-02  # Theta=61.51
 -16   3   1       27.12       26.79        2.95 o incl   0.3784E-01  # Theta=70.81
 -14   3   1      100.17      123.12        7.30 o incl   0.4099E-02  # Theta=56.34
 -12   3   1      346.03      372.49       14.03 o incl   0.5345E-03  # Theta=46.16
 -10   3   1      637.92      717.57       21.90 o incl   0.1588E-03  # Theta=37.72
  -8   3   1     2646.08     2807.63      117.86 o incl   0.9666E-05  # Theta=30.32
  -6   3   1     3081.57     3552.63      112.17 o incl   0.6839E-05  # Theta=23.72
  -4   3   1     6127.08     6513.91      109.32 o incl   0.2052E-05  # Theta=18.00
  -2   3   1     5008.48     4380.33       64.65 o incl   0.3955E-05  # Theta=13.65
   0   3   1    21498.71    23377.22      134.14 o incl   0.1664E-06  # Theta=11.88
   2   3   1     2646.48     2984.32       59.63 o incl   0.1011E-04  # Theta=13.65
   4   3   1     4256.40     4200.67      117.42 o incl   0.4507E-05  # Theta=18.00
   6   3   1     5526.89     5223.23      153.30 o incl   0.2785E-05  # Theta=23.72
   8   3   1     3105.35     2848.25      105.23 o incl   0.8847E-05  # Theta=30.32
  10   3   1      930.96      956.41       30.27 o incl   0.8601E-04  # Theta=37.72
  12   3   1      299.02      280.89       12.76 o incl   0.8231E-03  # Theta=46.16
  14   3   1       88.25       72.99        6.03 o incl   0.7414E-02  # Theta=56.34
  16   3   1       30.94       26.81        2.77 o incl   0.3773E-01  # Theta=70.81
 -15   4   1       58.81       59.35        3.59 o incl   0.1345E-01  # Theta=64.33
 -13   4   1      246.90      278.49        9.52 o incl   0.9805E-03  # Theta=52.33
 -11   4   1      189.35      207.03        8.36 o incl   0.1666E-02  # Theta=43.12
  -9   4   1      713.26      729.92       44.64 o incl   0.1188E-03  # Theta=35.33
  -7   4   1     2769.68     3293.93       95.93 o incl   0.8061E-05  # Theta=28.54
  -5   4   1     5377.93     5943.17      121.43 o incl   0.2495E-05  # Theta=22.67
  -3   4   1     2633.65     2697.17       62.30 o incl   0.1130E-04  # Theta=18.00
  -1   4   1      771.86      787.85       26.91 o incl   0.1203E-03  # Theta=15.22
   1   4   1    15761.16    16109.34      100.94 o incl   0.3348E-06  # Theta=15.22
   3   4   1     4956.46     5077.57      146.54 o incl   0.3144E-05  # Theta=18.00
   5   4   1     3005.12     3148.78      106.16 o incl   0.8161E-05  # Theta=22.67
   7   4   1     1267.33     1325.52       91.89 o incl   0.3504E-04  # Theta=28.54
   9   4   1     1305.22     1393.97       41.47 o incl   0.4186E-04  # Theta=35.33
  11   4   1      454.17      476.50       13.81 o incl   0.3451E-03  # Theta=43.12
  13   4   1      139.62      119.65        8.36 o incl   0.3360E-02  # Theta=52.33
  15   4   1       71.47       80.69        5.13 o incl   0.8047E-02  # Theta=64.33
 -14   5   1       65.94       74.10        4.46 o incl   0.9696E-02  # Theta=59.73
 -12   5   1       92.94      105.21        5.98 o incl   0.5366E-02  # Theta=49.22
 -10   5   1      563.27      659.07       25.70 o incl   0.1825E-03  # Theta=40.82
  -8   5   1     1394.51     1504.61       85.75 o incl   0.3042E-04  # Theta=33.70
  -6   5   1     2871.20     3736.68       77.36 o incl   0.6997E-05  # Theta=27.62
  -4   5   1     3432.84     3795.77      100.72 o incl   0.6025E-05  # Theta=22.67
  -2   5   1     3562.79     3786.98       71.91 o incl   0.6049E-05  # Theta=19.26
   0   5   1     6955.27     7272.05       90.36 o incl   0.1643E-05  # Theta=18.00
   2   5   1     8851.98     8550.81      132.48 o incl   0.1128E-05  # Theta=19.26
   4   5   1     5583.76     6058.22      175.44 o incl   0.2289E-05  # Theta=22.67
   6   5   1     2273.25     2161.65       96.91 o incl   0.1502E-04  # Theta=27.62
   8   5   1     1834.49     1618.52       92.72 o incl   0.2356E-04  # Theta=33.70
  10   5   1      545.25      484.74       20.72 o incl   0.2791E-03  # Theta=40.82
  12   5   1      163.67      146.10        8.45 o incl   0.2577E-02  # Theta=49.22
  14   5   1      100.83      104.03        8.30 o incl   0.4380E-02  # Theta=59.73
 -15   6   1       45.87       47.47        2.70 o incl   0.2030E-01  # Theta=69.62
 -13   6   1      195.81      187.21       10.14 o incl   0.1698E-02  # Theta=56.34
 -11   6   1      181.86      205.76        7.85 o incl   0.1702E-02  # Theta=46.92
  -9   6   1      263.34      318.60       17.33 o incl   0.6783E-03  # Theta=39.28
  -7   6   1     1094.69     1401.94       87.50 o incl   0.3606E-04  # Theta=32.87
  -5   6   1     2109.40     2244.08       83.13 o incl   0.1564E-04  # Theta=27.62
  -3   6   1     6116.86     4874.35      175.15 o incl   0.2763E-05  # Theta=23.72
  -1   6   1     6599.92     7276.42      105.48 o incl   0.1693E-05  # Theta=21.58
   1   6   1     6115.06     6426.91       97.79 o incl   0.2113E-05  # Theta=21.58
   3   6   1     3009.05     3029.05      106.20 o incl   0.8538E-05  # Theta=23.72
   5   6   1     3755.76     3432.07      136.39 o incl   0.6114E-05  # Theta=27.62
   7   6   1     2248.97     2192.75      103.48 o incl   0.1468E-04  # Theta=32.87
   9   6   1      925.54      854.30       32.77 o incl   0.9690E-04  # Theta=39.28
  11   6   1      331.10      324.75       14.62 o incl   0.6442E-03  # Theta=46.92
  13   6   1      110.91       93.87        8.06 o incl   0.4674E-02  # Theta=56.34
  15   6   1       25.67       27.05        4.39 o incl   0.2734E-01  # Theta=69.62
 -14   7   1       50.32       59.25        2.92 o incl   0.1535E-01  # Theta=65.31
 -12   7   1      124.83      142.85        5.80 o incl   0.3384E-02  # Theta=53.91
 -10   7   1      363.66      449.84       15.14 o incl   0.4103E-03  # Theta=45.40
  -8   7   1      828.79     1027.39       21.47 o incl   0.8735E-04  # Theta=38.50
  -6   7   1     1820.59     2141.66      113.52 o incl   0.1628E-04  # Theta=32.87
  -4   7   1     1374.80     1597.68       62.59 o incl   0.3216E-04  # Theta=28.54
  -2   7   1     3574.56     3540.25      111.49 o incl   0.6211E-05  # Theta=25.73
   0   7   1     5419.53     5589.30       86.91 o incl   0.2711E-05  # Theta=24.74
   2   7   1     5338.76     5077.95      122.66 o incl   0.3068E-05  # Theta=25.73
   4   7   1     3702.03     3409.09      141.10 o incl   0.6052E-05  # Theta=28.54
   6   7   1     1877.97     1699.77       81.56 o incl   0.2306E-04  # Theta=32.87
   8   7   1     1144.00      984.79       40.34 o incl   0.6895E-04  # Theta=38.50
  10   7   1      467.73      365.60       18.91 o incl   0.4227E-03  # Theta=45.40
  12   7   1      117.51      105.54        6.74 o incl   0.4468E-02  # Theta=53.91
  14   7   1       46.78       55.81        4.77 o incl   0.1352E-01  # Theta=65.31
 -13   8   1       39.38       29.28        4.00 o incl   0.2553E-01  # Theta=62.43
 -11   8   1      169.92      163.05        8.16 o incl   0.2245E-02  # Theta=52.33
  -9   8   1      386.14      407.76       15.32 o incl   0.4405E-03  # Theta=44.64
  -7   8   1      995.67     1097.54       23.58 o incl   0.7121E-04  # Theta=38.50
  -5   8   1     1261.95     1598.41       55.72 o incl   0.3420E-04  # Theta=33.70
  -3   8   1     2897.36     2866.34       79.04 o incl   0.9594E-05  # Theta=30.32
  -1   8   1     2615.03     2598.54       75.87 o incl   0.1173E-04  # Theta=28.54
   1   8   1     2581.45     2449.65       65.15 o incl   0.1296E-04  # Theta=28.54
   3   8   1     2866.22     2686.18       96.63 o incl   0.1014E-04  # Theta=30.32
   5   8   1     1398.68     1392.84       71.59 o incl   0.3539E-04  # Theta=33.70
   7   8   1      882.31      896.35       34.52 o incl   0.9331E-04  # Theta=38.50
   9   8   1      257.45      238.75       17.69 o incl   0.9112E-03  # Theta=44.64
  11   8   1      174.21      168.15       11.17 o incl   0.1918E-02  # Theta=52.33
  13   8   1       80.26       74.19        7.50 o incl   0.6615E-02  # Theta=62.43
 -14   9   1       32.15       36.69        3.20 o incl   0.2706E-01  # Theta=74.86
 -12   9   1       95.58      100.75        4.85 o incl   0.5860E-02  # Theta=60.61
 -10   9   1      109.14      105.67        7.60 o incl   0.4433E-02  # Theta=51.54
  -8   9   1      210.53      235.56        9.88 o incl   0.1296E-02  # Theta=44.64
  -6   9   1      703.88      825.21       19.06 o incl   0.1287E-03  # Theta=39.28
  -4   9   1     1455.87     1521.89       33.16 o incl   0.3592E-04  # Theta=35.33
  -2   9   1     1626.63     1594.85       72.00 o incl   0.2774E-04  # Theta=32.87
   0   9   1     3492.81     3144.16      102.93 o incl   0.7368E-05  # Theta=32.03
   2   9   1     1985.13     1774.21       73.00 o incl   0.2199E-04  # Theta=32.87
   4   9   1      805.13      758.85       25.65 o incl   0.1255E-03  # Theta=35.33
   6   9   1      529.94      486.52       24.65 o incl   0.2678E-03  # Theta=39.28
   8   9   1      491.04      437.81       20.01 o incl   0.3330E-03  # Theta=44.64
  10   9   1      186.17      154.61       11.93 o incl   0.1941E-02  # Theta=51.54
  12   9   1       81.12       66.54        6.76 o incl   0.7707E-02  # Theta=60.61
  14   9   1       22.04       20.34        3.55 o incl   0.4000E-01  # Theta=74.86
 -13  10   1       27.49       24.29        1.94 o incl   0.5014E-01  # Theta=72.07
 -11  10   1      127.50      108.01        4.95 o incl   0.4594E-02  # Theta=59.73
  -9  10   1      187.04      166.13       10.14 o incl   0.1960E-02  # Theta=51.54
  -7  10   1      359.19      361.30       12.98 o incl   0.5500E-03  # Theta=45.40
  -5  10   1      446.91      432.01       16.94 o incl   0.3756E-03  # Theta=40.82
  -3  10   1      836.51      785.99       26.26 o incl   0.1188E-03  # Theta=37.72
  -1  10   1      757.37      769.78       34.74 o incl   0.1205E-03  # Theta=36.13
   1  10   1      344.14      343.53       17.66 o incl   0.5613E-03  # Theta=36.13
   3  10   1      762.88      761.69       27.68 o incl   0.1275E-03  # Theta=37.72
   5  10   1      613.77      642.56       22.24 o incl   0.1851E-03  # Theta=40.82
   7  10   1      442.97      436.87       15.90 o incl   0.3772E-03  # Theta=45.40
   9  10   1       86.07       74.31        6.86 o incl   0.6923E-02  # Theta=51.54
  11  10   1       58.31       47.84        5.95 o incl   0.1188E-01  # Theta=59.73
  13  10   1       25.28       24.49        2.02 o incl   0.5043E-01  # Theta=72.07
 -12  11   1       28.57       28.00        3.46 o incl   0.3266E-01  # Theta=70.81
 -10  11   1       67.27       62.58        4.04 o incl   0.1156E-01  # Theta=59.73
  -8  11   1      176.52      184.18        9.84 o incl   0.1837E-02  # Theta=52.33
  -6  11   1      305.11      346.18       16.13 o incl   0.6080E-03  # Theta=46.92
  -4  11   1      538.54      510.73       18.13 o incl   0.2757E-03  # Theta=43.12
  -2  11   1      698.58      651.01       28.26 o incl   0.1612E-03  # Theta=40.82
   0  11   1      350.45      384.52       16.15 o incl   0.4993E-03  # Theta=40.05
   2  11   1      374.80      362.17       17.39 o incl   0.5055E-03  # Theta=40.82
   4  11   1      348.35      317.81       15.44 o incl   0.6268E-03  # Theta=43.12
   6  11   1      220.90      205.65       12.86 o incl   0.1317E-02  # Theta=46.92
   8  11   1      241.07      183.17       13.32 o incl   0.1373E-02  # Theta=52.33
  10  11   1      155.91      114.44        9.40 o incl   0.3071E-02  # Theta=59.73
  12  11   1       45.39       38.94        2.74 o incl   0.2427E-01  # Theta=70.81
 -11  12   1       37.33       37.27        2.83 o incl   0.2708E-01  # Theta=70.81
  -9  12   1       56.42       54.57        5.41 o incl   0.1199E-01  # Theta=60.61
  -7  12   1       88.12       81.71        5.64 o incl   0.7010E-02  # Theta=53.91
  -5  12   1      139.41      128.19       10.16 o incl   0.2886E-02  # Theta=49.22
  -3  12   1      283.53      265.09       13.66 o incl   0.8847E-03  # Theta=46.16
  -1  12   1      386.38      393.29       13.69 o incl   0.4747E-03  # Theta=44.64
   1  12   1      392.91      432.19       18.87 o incl   0.3956E-03  # Theta=44.64
   3  12   1      307.31      325.02       11.86 o incl   0.6944E-03  # Theta=46.16
   5  12   1       71.41       70.49        5.51 o incl   0.8980E-02  # Theta=49.22
   7  12   1      145.11      135.91        7.95 o incl   0.3004E-02  # Theta=53.91
   9  12   1      101.14       85.98        5.83 o incl   0.6240E-02  # Theta=60.61
  11  12   1       34.14       27.68        2.46 o incl   0.3785E-01  # Theta=70.81
 -10  13   1       26.89       27.08        2.38 o incl   0.4249E-01  # Theta=72.07
  -8  13   1       69.76       75.15        4.78 o incl   0.8958E-02  # Theta=62.43
  -6  13   1      114.95      113.45        6.95 o incl   0.4207E-02  # Theta=56.34
  -4  13   1      147.71      126.18       13.83 o incl   0.2267E-02  # Theta=52.33
  -2  13   1      158.86      144.23        9.67 o incl   0.2525E-02  # Theta=49.99
   0  13   1      178.06      184.65        7.67 o incl   0.1982E-02  # Theta=49.22
   2  13   1      286.78      317.55       12.23 o incl   0.7365E-03  # Theta=49.99
   4  13   1      265.30      265.87        9.94 o incl   0.9881E-03  # Theta=52.33
   6  13   1      219.67      187.07        8.46 o incl   0.1678E-02  # Theta=56.34
   8  13   1       51.81       42.49        3.45 o incl   0.1935E-01  # Theta=62.43
  10  13   1       29.15       24.12        2.97 o incl   0.3935E-01  # Theta=72.07
  -9  14   1       18.89       19.07        1.74 o incl   0.7210E-01  # Theta=74.86
  -7  14   1       62.60       52.77        3.72 o incl   0.1424E-01  # Theta=65.31
  -5  14   1      111.51       95.21        5.58 o incl   0.5432E-02  # Theta=59.73
  -3  14   1       82.85       79.25        6.07 o incl   0.7101E-02  # Theta=56.34
  -1  14   1      118.88      133.58        7.29 o incl   0.3390E-02  # Theta=54.71
   1  14   1      159.29      175.46        6.67 o incl   0.2286E-02  # Theta=54.71
   3  14   1      108.41      113.22        5.21 o incl   0.4843E-02  # Theta=56.34
   5  14   1       61.83       68.87        4.18 o incl   0.1095E-01  # Theta=59.73
   7  14   1       49.37       54.65        4.84 o incl   0.1340E-01  # Theta=65.31
   9  14   1       34.58       39.17        2.29 o incl   0.2857E-01  # Theta=74.86
  -6  15   1       33.95       32.72        2.41 o incl   0.3357E-01  # Theta=69.62
  -4  15   1       94.17       80.95        4.42 o incl   0.7429E-02  # Theta=64.33
  -2  15   1       89.24       83.27        5.29 o incl   0.6991E-02  # Theta=61.51
   0  15   1       85.64       79.43        4.71 o incl   0.7793E-02  # Theta=60.61
   2  15   1       74.78       62.29        4.24 o incl   0.1074E-01  # Theta=61.51
   4  15   1       60.67       61.50        3.40 o incl   0.1301E-01  # Theta=64.33
   6  15   1       48.32       44.56        2.93 o incl   0.2041E-01  # Theta=69.62
  -3  16   1       34.26       25.47        2.47 o incl   0.3989E-01  # Theta=70.81
  -1  16   1       39.71       46.37        2.65 o incl   0.2222E-01  # Theta=68.48
   1  16   1       44.71       43.06        3.81 o incl   0.1922E-01  # Theta=68.48
   3  16   1       24.99       24.38        2.65 o incl   0.4429E-01  # Theta=70.81
   0   0   2     3995.96     4273.68       44.54 o incl   0.4881E-05  # Theta=12.94
   2   0   2     1879.25     2034.12       33.59 o incl   0.2126E-04  # Theta=14.59
   4   0   2     1041.34     1025.45       35.00 o incl   0.7025E-04  # Theta=18.74
   6   0   2      358.08      384.32       24.54 o incl   0.4191E-03  # Theta=24.32
   8   0   2      225.61      233.16       37.49 o incl   0.4743E-03  # Theta=30.82
  10   0   2      115.08      104.15        9.03 o incl   0.3906E-02  # Theta=38.18
  12   0   2       21.02       21.78        3.76 o incl   0.3680E-01  # Theta=46.61
  14   0   2       37.68       50.82        4.86 o incl   0.1520E-01  # Theta=56.83
  16   0   2        5.00        6.39        1.07 o incl   0.2766E+00  # Theta=71.54
 -15   1   2      107.69      113.02        8.35 o incl   0.3975E-02  # Theta=63.44
 -13   1   2      254.37      288.12       11.71 o incl   0.8859E-03  # Theta=51.61
 -11   1   2      785.97      919.89       23.92 o incl   0.1014E-03  # Theta=42.42
  -9   1   2     1998.59     2100.08       53.50 o incl   0.1872E-04  # Theta=34.59
  -7   1   2     5712.00     6860.36      146.47 o incl   0.1962E-05  # Theta=27.70
  -5   1   2     7566.13     9064.13      150.02 o incl   0.1149E-05  # Theta=21.68
  -3   1   2     6301.08     7648.33      119.93 o incl   0.1630E-05  # Theta=16.78
  -1   1   2    17073.17    18401.80       70.11 o incl   0.2665E-06  # Theta=13.79
   1   1   2    14453.26    16653.27       65.84 o incl   0.3402E-06  # Theta=13.79
   3   1   2    12011.76    12147.33      135.01 o incl   0.5761E-06  # Theta=16.78
   5   1   2    13056.98    12863.75      217.17 o incl   0.4987E-06  # Theta=21.68
   7   1   2     4426.91     4705.60      112.22 o incl   0.3817E-05  # Theta=27.70
   9   1   2     1909.20     2009.35       63.01 o incl   0.1988E-04  # Theta=34.59
  11   1   2      463.14      492.61       22.94 o incl   0.2948E-03  # Theta=42.42
  13   1   2      327.89      273.14       22.56 o incl   0.6227E-03  # Theta=51.61
  15   1   2      105.24      105.62        6.72 o incl   0.4755E-02  # Theta=63.44
 -16   2   2       11.69       12.30        1.86 o incl   0.1065E+00  # Theta=72.84
 -14   2   2       23.51       32.78        5.67 o incl   0.1894E-01  # Theta=57.66
 -12   2   2        6.06        3.92        1.37 o incl   0.2780E+00  # Theta=47.37
 -10   2   2       26.51       38.37        3.33 o incl   0.2670E-01  # Theta=38.96
  -8   2   2      451.10      410.22       49.30 o incl   0.2130E-03  # Theta=31.68
  -6   2   2     1275.40     1309.38       60.00 o incl   0.4213E-04  # Theta=25.32
  -4   2   2      309.71      306.35       19.07 o incl   0.6447E-03  # Theta=19.96
  -2   2   2     1726.53     1709.31       41.66 o incl   0.2735E-04  # Theta=16.08
   0   2   2     1656.78     1711.72       55.74 o incl   0.2728E-04  # Theta=14.59
   2   2   2     1649.92     1681.49       31.94 o incl   0.2941E-04  # Theta=16.08
   4   2   2      745.21      740.28       54.55 o incl   0.1035E-03  # Theta=19.96
   6   2   2       69.23       54.60       16.84 o incl   0.2875E-02  # Theta=25.32
   8   2   2      177.69      182.21       25.87 o incl   0.8986E-03  # Theta=31.68
  10   2   2       17.32       25.59        4.91 o incl   0.2582E-01  # Theta=38.96
  12   2   2       63.42       53.64        9.99 o incl   0.6304E-02  # Theta=47.37
  14   2   2       20.62       25.64        3.51 o incl   0.3655E-01  # Theta=57.66
  16   2   2        4.91        3.56        2.00 o incl   0.1797E+00  # Theta=72.84
 -15   3   2      101.49       81.43        7.12 o incl   0.5799E-02  # Theta=65.40
 -13   3   2      223.94      258.67        8.98 o incl   0.1147E-02  # Theta=53.18
 -11   3   2      581.98      775.14       12.38 o incl   0.1593E-03  # Theta=43.94
  -9   3   2     1341.29     1534.10       27.62 o incl   0.3780E-04  # Theta=36.20
  -7   3   2     3201.07     3396.91      120.08 o incl   0.6922E-05  # Theta=29.51
  -5   3   2     4252.44     4968.46      116.82 o incl   0.3658E-05  # Theta=23.81
  -3   3   2     7386.29     7620.85       79.67 o incl   0.1477E-05  # Theta=19.36
  -1   3   2    12681.64    13109.89      131.27 o incl   0.5026E-06  # Theta=16.78
   1   3   2     9369.44     9915.35      134.37 o incl   0.9006E-06  # Theta=16.78
   3   3   2     8986.36     7760.47      216.44 o incl   0.1204E-05  # Theta=19.36
   5   3   2     2816.29     2397.57       97.14 o incl   0.1167E-04  # Theta=23.81
   7   3   2     4202.93     3788.26      167.81 o incl   0.4782E-05  # Theta=29.51
   9   3   2     1883.06     1920.80       54.75 o incl   0.2161E-04  # Theta=36.20
  11   3   2      345.71      385.25       22.56 o incl   0.4473E-03  # Theta=43.94
  13   3   2      341.62      307.97       12.73 o incl   0.6822E-03  # Theta=53.18
  15   3   2       78.80       91.52        5.53 o incl   0.6667E-02  # Theta=65.40
 -14   4   2       16.57       19.63        2.59 o incl   0.5806E-01  # Theta=60.24
 -12   4   2       25.90       29.03        2.63 o incl   0.3861E-01  # Theta=49.67
 -10   4   2        1.81        0.25        1.29 o incl   0.5172E+00  # Theta=41.27
  -8   4   2       20.58       15.20        6.70 o incl   0.1843E-01  # Theta=34.18
  -6   4   2      298.38      310.42       33.32 o incl   0.4339E-03  # Theta=28.16
  -4   4   2       81.99       78.44        9.89 o incl   0.4998E-02  # Theta=23.29
  -2   4   2      867.93      899.65       34.09 o incl   0.9334E-04  # Theta=19.96
   0   4   2      821.90      828.42       38.76 o incl   0.1012E-03  # Theta=18.74
   2   4   2      293.47      318.71       20.49 o incl   0.6250E-03  # Theta=19.96
   4   4   2      226.75      201.89       39.58 o incl   0.4624E-03  # Theta=23.29
   6   4   2      121.53       96.74       22.31 o incl   0.1498E-02  # Theta=28.16
   8   4   2      329.48      264.29       28.93 o incl   0.5323E-03  # Theta=34.18
  10   4   2       32.86       44.60        5.96 o incl   0.1436E-01  # Theta=41.27
  12   4   2       14.68       13.05        3.08 o incl   0.6082E-01  # Theta=49.67
  14   4   2        8.07        6.07        1.67 o incl   0.1786E+00  # Theta=60.24
 -15   5   2       55.54       60.47        4.68 o incl   0.1209E-01  # Theta=69.71
 -13   5   2      187.50      204.94        6.75 o incl   0.1750E-02  # Theta=56.41
 -11   5   2      356.28      447.98       13.72 o incl   0.4208E-03  # Theta=46.99
  -9   5   2      979.92     1175.40       34.77 o incl   0.6193E-04  # Theta=39.34
  -7   5   2     2214.83     2764.82       81.93 o incl   0.1170E-04  # Theta=32.94
  -5   5   2     2302.29     2392.45       86.02 o incl   0.1372E-04  # Theta=27.70
  -3   5   2     3661.76     3143.21       90.78 o incl   0.7251E-05  # Theta=23.81
  -1   5   2    11679.53    11388.65      221.34 o incl   0.6273E-06  # Theta=21.68
   1   5   2     9252.75     9331.43      183.55 o incl   0.9683E-06  # Theta=21.68
   3   5   2     5598.66     5382.49      130.17 o incl   0.2764E-05  # Theta=23.81
   5   5   2     3224.24     2617.73      134.13 o incl   0.8983E-05  # Theta=27.70
   7   5   2     4721.33     3429.53      186.76 o incl   0.4769E-05  # Theta=32.94
   9   5   2     1362.86     1167.32       43.73 o incl   0.4985E-04  # Theta=39.34
  11   5   2      744.39      615.06       25.88 o incl   0.1682E-03  # Theta=46.99
  13   5   2      211.44      198.23       12.63 o incl   0.1410E-02  # Theta=56.41
  15   5   2       56.97       51.94        4.34 o incl   0.1413E-01  # Theta=69.71
 -14   6   2        8.93       10.50        2.19 o incl   0.1066E+00  # Theta=64.90
 -12   6   2       30.79       32.42        3.16 o incl   0.3037E-01  # Theta=53.58
 -10   6   2       10.74       18.12        3.23 o incl   0.5241E-01  # Theta=45.08
  -8   6   2      131.09      178.26       11.07 o incl   0.2054E-02  # Theta=38.18
  -6   6   2       97.11      100.42       23.43 o incl   0.1440E-02  # Theta=32.53
  -4   6   2       14.46       19.03        8.76 o incl   0.1152E-01  # Theta=28.16
  -2   6   2       91.68       81.90       15.25 o incl   0.2826E-02  # Theta=25.32
   0   6   2      628.21      612.32       37.93 o incl   0.1635E-03  # Theta=24.32
   2   6   2     1220.40     1139.32       57.13 o incl   0.5130E-04  # Theta=25.32
   4   6   2      167.82      187.32       31.65 o incl   0.6940E-03  # Theta=28.16
   6   6   2      131.14       97.95       25.26 o incl   0.1226E-02  # Theta=32.53
   8   6   2      162.97      105.70       14.32 o incl   0.2325E-02  # Theta=38.18
  10   6   2       67.37       53.18        8.40 o incl   0.7730E-02  # Theta=45.08
  12   6   2       29.13       29.47        4.36 o incl   0.2538E-01  # Theta=53.58
  14   6   2        6.47        9.08        1.55 o incl   0.1663E+00  # Theta=64.90
 -13   7   2       95.23      105.11        4.03 o incl   0.5891E-02  # Theta=61.59
 -11   7   2      156.70      176.55        7.92 o incl   0.2183E-02  # Theta=51.61
  -9   7   2      387.68      471.83       18.74 o incl   0.3544E-03  # Theta=43.94
  -7   7   2     1472.63     1987.10       37.80 o incl   0.2471E-04  # Theta=37.78
  -5   7   2     3021.53     3704.06      131.30 o incl   0.6297E-05  # Theta=32.94
  -3   7   2     4319.53     4058.69      170.19 o incl   0.4340E-05  # Theta=29.51
  -1   7   2     4413.23     4522.89      121.47 o incl   0.3988E-05  # Theta=27.70
   1   7   2     6563.98     6738.30      112.96 o incl   0.1877E-05  # Theta=27.70
   3   7   2     3269.93     3334.49      138.05 o incl   0.6761E-05  # Theta=29.51
   5   7   2     3380.20     2795.22      143.15 o incl   0.7941E-05  # Theta=32.94
   7   7   2     2377.55     2011.09       58.12 o incl   0.1751E-04  # Theta=37.78
   9   7   2      996.64      789.15       35.16 o incl   0.9875E-04  # Theta=43.94
  11   7   2      264.65      236.85       17.10 o incl   0.9220E-03  # Theta=51.61
  13   7   2       96.90       84.69        6.16 o incl   0.6238E-02  # Theta=61.59
 -14   8   2        8.74       11.00        1.69 o incl   0.1312E+00  # Theta=72.84
 -12   8   2       44.27       39.44        3.35 o incl   0.2205E-01  # Theta=59.37
 -10   8   2       34.92       44.21        4.58 o incl   0.1801E-01  # Theta=50.44
  -8   8   2       15.83       20.46        2.45 o incl   0.5805E-01  # Theta=43.56
  -6   8   2       58.00       45.16        6.15 o incl   0.1201E-01  # Theta=38.18
  -4   8   2      214.31      200.16       18.17 o incl   0.1128E-02  # Theta=34.18
  -2   8   2      107.92       92.98       27.24 o incl   0.1122E-02  # Theta=31.68
   0   8   2      337.77      307.10       30.50 o incl   0.4487E-03  # Theta=30.82
   2   8   2      609.79      509.79       47.19 o incl   0.1697E-03  # Theta=31.68
   4   8   2       71.47       44.72        7.87 o incl   0.8797E-02  # Theta=34.18
   6   8   2      122.34      123.39       12.93 o incl   0.2580E-02  # Theta=38.18
   8   8   2       23.76       13.13        5.21 o incl   0.2741E-01  # Theta=43.56
  10   8   2       45.73       31.81        7.19 o incl   0.1248E-01  # Theta=50.44
  12   8   2       15.84       16.18        2.75 o incl   0.6175E-01  # Theta=59.37
  14   8   2        9.86        8.72        2.11 o incl   0.1175E+00  # Theta=72.84
 -13   9   2       60.75       61.70        3.51 o incl   0.1294E-01  # Theta=69.71
 -11   9   2      119.38      122.16        5.88 o incl   0.4015E-02  # Theta=58.08
  -9   9   2      433.93      478.76       14.69 o incl   0.3450E-03  # Theta=50.05
  -7   9   2      736.52      854.39       16.05 o incl   0.1205E-03  # Theta=43.94
  -5   9   2     1129.07     1186.51       26.21 o incl   0.5890E-04  # Theta=39.34
  -3   9   2     1953.59     1930.42       40.29 o incl   0.2153E-04  # Theta=36.20
  -1   9   2     1858.63     1830.05       54.68 o incl   0.2305E-04  # Theta=34.59
   1   9   2     1947.64     1847.63       44.98 o incl   0.2272E-04  # Theta=34.59
   3   9   2     1579.22     1515.24       38.03 o incl   0.3391E-04  # Theta=36.20
   5   9   2     1266.92     1181.53       35.52 o incl   0.5267E-04  # Theta=39.34
   7   9   2      643.23      584.31       26.51 o incl   0.1926E-03  # Theta=43.94
   9   9   2      596.80      478.15       25.92 o incl   0.2509E-03  # Theta=50.05
  11   9   2      167.36      147.40        8.66 o incl   0.2457E-02  # Theta=58.08
  13   9   2       39.17       34.59        3.50 o incl   0.2512E-01  # Theta=69.71
 -12  10   2        7.75        7.22        0.86 o incl   0.2582E+00  # Theta=68.02
 -10  10   2       13.63        9.73        4.43 o incl   0.4014E-01  # Theta=57.66
  -8  10   2       17.49       20.27        2.87 o incl   0.5097E-01  # Theta=50.44
  -6  10   2       60.16       68.43        5.26 o incl   0.9836E-02  # Theta=45.08
  -4  10   2       84.05       80.36        7.85 o incl   0.5885E-02  # Theta=41.27
  -2  10   2       43.79       38.24        5.90 o incl   0.1468E-01  # Theta=38.96
   0  10   2      101.44      102.41        7.96 o incl   0.4468E-02  # Theta=38.18
   2  10   2        9.62        4.66        2.84 o incl   0.9324E-01  # Theta=38.96
   4  10   2       17.65       11.51        4.07 o incl   0.4325E-01  # Theta=41.27
   6  10   2       19.10       15.89        3.65 o incl   0.4390E-01  # Theta=45.08
   8  10   2       22.49       24.02        3.81 o incl   0.3409E-01  # Theta=50.44
  10  10   2       27.61       18.87        3.60 o incl   0.3810E-01  # Theta=57.66
  12  10   2        9.54        8.92        1.90 o incl   0.1278E+00  # Theta=68.02
 -11  11   2       73.63       71.21        3.14 o incl   0.1048E-01  # Theta=67.47
  -9  11   2      138.12      153.15        8.43 o incl   0.2622E-02  # Theta=58.08
  -7  11   2      215.51      224.04        9.21 o incl   0.1370E-02  # Theta=51.61
  -5  11   2      522.89      518.98       18.19 o incl   0.2731E-03  # Theta=46.99
  -3  11   2      335.72      338.46       13.34 o incl   0.6196E-03  # Theta=43.94
  -1  11   2      620.59      599.43       20.85 o incl   0.2029E-03  # Theta=42.42
   1  11   2      991.25     1037.88       23.65 o incl   0.7605E-04  # Theta=42.42
   3  11   2      731.95      773.25       18.47 o incl   0.1372E-03  # Theta=43.94
   5  11   2      465.02      430.37       17.57 o incl   0.3644E-03  # Theta=46.99
   7  11   2      216.13      194.28       12.00 o incl   0.1451E-02  # Theta=51.61
   9  11   2      153.56      116.47       10.14 o incl   0.2925E-02  # Theta=58.08
  11  11   2       82.84       65.14        4.05 o incl   0.1005E-01  # Theta=67.47
 -10  12   2        7.46        8.38        1.30 o incl   0.1883E+00  # Theta=68.02
  -8  12   2       14.76       15.31        1.96 o incl   0.8410E-01  # Theta=59.37
  -6  12   2       29.83       31.79        3.44 o incl   0.2931E-01  # Theta=53.58
  -4  12   2       28.97       33.80        4.31 o incl   0.2391E-01  # Theta=49.67
  -2  12   2       32.22       30.66        3.68 o incl   0.2769E-01  # Theta=47.37
   0  12   2        3.03        2.32        1.31 o incl   0.3745E+00  # Theta=46.61
   2  12   2        6.17        8.72        1.92 o incl   0.1438E+00  # Theta=47.37
   4  12   2       35.68       36.19        3.52 o incl   0.2493E-01  # Theta=49.67
   6  12   2       38.27       34.63        3.85 o incl   0.2378E-01  # Theta=53.58
   8  12   2       58.87       43.98        4.28 o incl   0.1574E-01  # Theta=59.37
  10  12   2       13.33        9.64        1.57 o incl   0.1325E+00  # Theta=68.02
  -9  13   2       42.62       39.52        2.27 o incl   0.2618E-01  # Theta=69.71
  -7  13   2       91.28       90.65        4.30 o incl   0.6855E-02  # Theta=61.59
  -5  13   2      232.85      198.52       10.56 o incl   0.1430E-02  # Theta=56.41
  -3  13   2      327.92      298.88       12.82 o incl   0.7235E-03  # Theta=53.18
  -1  13   2      293.10      311.23        9.72 o incl   0.7746E-03  # Theta=51.61
   1  13   2      273.13      270.95        8.96 o incl   0.9694E-03  # Theta=51.61
   3  13   2      231.23      260.23        8.48 o incl   0.1129E-02  # Theta=53.18
   5  13   2      208.68      194.90        8.19 o incl   0.1680E-02  # Theta=56.41
   7  13   2      107.44       96.69        5.23 o incl   0.5664E-02  # Theta=61.59
   9  13   2       67.41       62.58        2.90 o incl   0.1274E-01  # Theta=69.71
  -8  14   2        9.65        8.36        2.13 o incl   0.1184E+00  # Theta=72.84
  -6  14   2        9.96        9.47        1.39 o incl   0.1596E+00  # Theta=64.90
  -4  14   2        6.65        6.48        1.87 o incl   0.1628E+00  # Theta=60.24
  -2  14   2       24.25       25.78        2.93 o incl   0.4026E-01  # Theta=57.66
   0  14   2       53.26       51.01        4.57 o incl   0.1407E-01  # Theta=56.83
   2  14   2       39.06       36.15        3.78 o incl   0.2311E-01  # Theta=57.66
   4  14   2       20.87       19.72        1.92 o incl   0.6495E-01  # Theta=60.24
   6  14   2       10.77       11.98        1.43 o incl   0.1308E+00  # Theta=64.90
   8  14   2        9.63        8.81        1.31 o incl   0.1712E+00  # Theta=72.84
  -5  15   2       56.65       54.73        3.07 o incl   0.1548E-01  # Theta=69.71
  -3  15   2      118.55       93.46        6.45 o incl   0.5046E-02  # Theta=65.40
  -1  15   2      116.13      104.43        4.87 o incl   0.5075E-02  # Theta=63.44
   1  15   2      113.77      103.23        4.75 o incl   0.5219E-02  # Theta=63.44
   3  15   2       92.87       82.81        4.55 o incl   0.7257E-02  # Theta=65.40
   5  15   2       63.08       59.97        3.64 o incl   0.1284E-01  # Theta=69.71
  -2  16   2        4.85        3.76        0.82 o incl   0.4287E+00  # Theta=72.84
   0  16   2        6.63        6.93        1.00 o incl   0.2527E+00  # Theta=71.54
   2  16   2       13.21       12.60        1.74 o incl   0.1058E+00  # Theta=72.84
   1   0   3     7061.98     7796.51       82.88 o incl   0.1504E-05  # Theta=19.93
   3   0   3     5489.17     5825.07       73.81 o incl   0.2595E-05  # Theta=22.20
   5   0   3     3047.26     3225.64       65.23 o incl   0.8249E-05  # Theta=26.26
   7   0   3     3386.90     3502.01      106.84 o incl   0.6591E-05  # Theta=31.66
   9   0   3     1014.19      964.56       32.75 o incl   0.7929E-04  # Theta=38.15
  11   0   3      342.51      306.98       21.97 o incl   0.5577E-03  # Theta=45.82
  13   0   3      136.01      112.71       13.09 o incl   0.2624E-02  # Theta=55.16
  15   0   3       34.52       36.61        3.08 o incl   0.2718E-01  # Theta=67.99
 -14   1   3       65.05       79.54        5.69 o incl   0.8158E-02  # Theta=61.11
 -12   1   3      257.28      209.07       19.71 o incl   0.9503E-03  # Theta=50.42
 -10   1   3      448.90      475.72       20.83 o incl   0.3188E-03  # Theta=42.02
  -8   1   3     1306.39     1124.48       30.33 o incl   0.5662E-04  # Theta=34.97
  -6   1   3     2864.39     2700.76       74.09 o incl   0.1074E-04  # Theta=29.04
  -4   1   3     5936.26     6173.62       90.33 o incl   0.2276E-05  # Theta=24.29
  -2   1   3     5485.11     5999.26       75.72 o incl   0.2520E-05  # Theta=21.09
   0   1   3     7658.83     8484.54       72.02 o incl   0.1280E-05  # Theta=19.93
   2   1   3     7165.61     7541.47       75.13 o incl   0.1547E-05  # Theta=21.09
   4   1   3     2941.08     3044.73       57.36 o incl   0.9191E-05  # Theta=24.29
   6   1   3     3167.69     3168.15       78.20 o incl   0.8175E-05  # Theta=29.04
   8   1   3     1968.26     1908.98       44.19 o incl   0.2154E-04  # Theta=34.97
  10   1   3      248.56      247.38       18.13 o incl   0.8878E-03  # Theta=42.02
  12   1   3      247.98      213.24       15.08 o incl   0.1115E-02  # Theta=50.42
  14   1   3       78.21       69.06        6.18 o incl   0.8130E-02  # Theta=61.11
 -15   2   3       32.90       33.42        2.77 o incl   0.3127E-01  # Theta=69.10
 -13   2   3      109.11      123.45       10.03 o incl   0.3252E-02  # Theta=55.98
 -11   2   3      213.12      255.94       10.57 o incl   0.1141E-02  # Theta=46.59
  -9   2   3      873.37      909.68       29.52 o incl   0.9398E-04  # Theta=38.93
  -7   2   3     2433.40     2416.64      115.86 o incl   0.1220E-04  # Theta=32.50
  -5   2   3     1715.74     1918.20       54.15 o incl   0.2320E-04  # Theta=27.21
  -3   2   3     2688.47     2667.48       69.55 o incl   0.1113E-04  # Theta=23.26
  -1   2   3     7324.03     7708.41      108.19 o incl   0.1468E-05  # Theta=21.09
   1   2   3     6296.43     6220.21      183.34 o incl   0.2069E-05  # Theta=21.09
   3   2   3     6560.07     5996.36      132.60 o incl   0.2152E-05  # Theta=23.26
   5   2   3     3792.73     3290.16      130.91 o incl   0.6320E-05  # Theta=27.21
   7   2   3     2131.97     2041.94       86.89 o incl   0.1725E-04  # Theta=32.50
   9   2   3      484.54      477.81       22.50 o incl   0.2995E-03  # Theta=38.93
  11   2   3      292.05      278.65       13.14 o incl   0.8246E-03  # Theta=46.59
  13   2   3      143.56      110.05       13.60 o incl   0.2514E-02  # Theta=55.98
  15   2   3       67.86       52.99        7.47 o incl   0.8666E-02  # Theta=69.10
 -14   3   3       59.25       69.31        5.01 o incl   0.1019E-01  # Theta=62.95
 -12   3   3      124.80      112.19        6.99 o incl   0.4079E-02  # Theta=51.98
 -10   3   3      381.89      455.12       16.78 o incl   0.3843E-03  # Theta=43.54
  -8   3   3     1255.08     1153.04       45.56 o incl   0.5320E-04  # Theta=36.58
  -6   3   3     1829.87     1996.66       62.87 o incl   0.2079E-04  # Theta=30.80
  -4   3   3     1792.31     1776.03       77.85 o incl   0.2329E-04  # Theta=26.26
  -2   3   3     5598.59     5393.32      114.22 o incl   0.2760E-05  # Theta=23.26
   0   3   3     5291.46     5283.43       87.93 o incl   0.3016E-05  # Theta=22.20
   2   3   3     2780.40     2822.99      116.74 o incl   0.9408E-05  # Theta=23.26
   4   3   3     2662.14     2353.83      126.71 o incl   0.1136E-04  # Theta=26.26
   6   3   3     2350.32     2018.92      110.61 o incl   0.1523E-04  # Theta=30.80
   8   3   3      618.22      600.71       25.92 o incl   0.1940E-03  # Theta=36.58
  10   3   3      562.83      492.49       26.31 o incl   0.2506E-03  # Theta=43.54
  12   3   3      222.88      172.14       17.04 o incl   0.1292E-02  # Theta=51.98
  14   3   3       67.33       54.68        7.36 o incl   0.8682E-02  # Theta=62.95
 -15   4   3       33.32       34.12        2.62 o incl   0.3135E-01  # Theta=72.81
 -13   4   3       76.64       94.17        5.21 o incl   0.6762E-02  # Theta=58.49
 -11   4   3      212.03      248.58        7.64 o incl   0.1250E-02  # Theta=48.88
  -9   4   3      379.07      534.19       14.07 o incl   0.3234E-03  # Theta=41.25
  -7   4   3     1184.85     1250.12       47.58 o incl   0.4955E-04  # Theta=34.97
  -5   4   3     1944.61     2038.37       80.29 o incl   0.1843E-04  # Theta=29.93
  -3   4   3     3316.17     2980.93      106.43 o incl   0.7991E-05  # Theta=26.26
  -1   4   3     3859.64     3960.07      110.98 o incl   0.5207E-05  # Theta=24.29
   1   4   3     5644.08     5712.97      130.68 o incl   0.2554E-05  # Theta=24.29
   3   4   3     1808.27     1761.01      108.08 o incl   0.2074E-04  # Theta=26.26
   5   4   3     2291.44     1921.04      123.87 o incl   0.1538E-04  # Theta=29.93
   7   4   3     1676.82     1383.17       82.12 o incl   0.3070E-04  # Theta=34.97
   9   4   3      689.03      606.61       29.62 o incl   0.1746E-03  # Theta=41.25
  11   4   3      235.99      202.20       17.32 o incl   0.1100E-02  # Theta=48.88
  13   4   3       89.93      100.96        7.26 o incl   0.5047E-02  # Theta=58.49
  15   4   3       38.06       35.12        3.29 o incl   0.2588E-01  # Theta=72.81
 -14   5   3       33.83       39.65        4.30 o incl   0.2090E-01  # Theta=66.91
 -12   5   3      104.17      116.60        6.18 o incl   0.4454E-02  # Theta=55.16
 -10   5   3      211.70      239.31        9.32 o incl   0.1285E-02  # Theta=46.59
  -8   5   3      601.92      738.50       20.68 o incl   0.1596E-03  # Theta=39.71
  -6   5   3     1378.66     1394.93       40.31 o incl   0.4092E-04  # Theta=34.16
  -4   5   3     2111.59     1706.96      128.66 o incl   0.1763E-04  # Theta=29.93
  -2   5   3     2606.88     2508.12       98.66 o incl   0.1161E-04  # Theta=27.21
   0   5   3     3529.60     3456.68       92.39 o incl   0.6673E-05  # Theta=26.26
   2   5   3     1814.90     2017.86       81.81 o incl   0.1962E-04  # Theta=27.21
   4   5   3     2069.22     1947.14      127.53 o incl   0.1588E-04  # Theta=29.93
   6   5   3     2121.20     1696.36      127.70 o incl   0.1789E-04  # Theta=34.16
   8   5   3     1027.92     1015.21       40.40 o incl   0.7140E-04  # Theta=39.71
  10   5   3      283.10      263.35       20.37 o incl   0.7376E-03  # Theta=46.59
  12   5   3       66.22       65.61        8.88 o incl   0.6634E-02  # Theta=55.16
  14   5   3       45.87       50.82        2.88 o incl   0.1864E-01  # Theta=66.91
 -13   6   3       52.54       66.23        4.25 o incl   0.1191E-01  # Theta=62.95
 -11   6   3      105.03      131.65        5.52 o incl   0.4018E-02  # Theta=52.76
  -9   6   3      213.58      306.86       10.52 o incl   0.9038E-03  # Theta=45.06
  -7   6   3      320.49      455.84       14.51 o incl   0.4371E-03  # Theta=38.93
  -5   6   3     1254.96     1665.39       42.84 o incl   0.3418E-04  # Theta=34.16
  -3   6   3     2402.58     2069.37      138.81 o incl   0.1331E-04  # Theta=30.80
  -1   6   3     3733.79     3527.01      150.47 o incl   0.5790E-05  # Theta=29.04
   1   6   3     2817.95     2722.05      120.25 o incl   0.9812E-05  # Theta=29.04
   3   6   3     2202.47     2112.18       96.25 o incl   0.1587E-04  # Theta=30.80
   5   6   3     1615.49     1315.22       88.42 o incl   0.3161E-04  # Theta=34.16
   7   6   3      803.84      637.50       50.39 o incl   0.1198E-03  # Theta=38.93
   9   6   3      998.78      779.99       42.75 o incl   0.9473E-04  # Theta=45.06
  11   6   3      163.53      137.63       12.78 o incl   0.2171E-02  # Theta=52.76
  13   6   3       54.22       50.16        3.82 o incl   0.1585E-01  # Theta=62.95
 -14   7   3       37.51       28.57        3.93 o incl   0.2639E-01  # Theta=74.20
 -12   7   3       67.14       61.47        3.89 o incl   0.1198E-01  # Theta=60.22
 -10   7   3      183.38      195.10        9.59 o incl   0.1701E-02  # Theta=51.20
  -8   7   3      328.01      409.69       17.20 o incl   0.4679E-03  # Theta=44.30
  -6   7   3      563.61      612.61       17.38 o incl   0.2169E-03  # Theta=38.93
  -4   7   3     1284.91     1306.40       31.47 o incl   0.4782E-04  # Theta=34.97
  -2   7   3     1713.71     1851.93       92.43 o incl   0.2131E-04  # Theta=32.50
   0   7   3     3568.91     3329.74      116.22 o incl   0.6699E-05  # Theta=31.66
   2   7   3     2348.58     2364.73      115.66 o incl   0.1278E-04  # Theta=32.50
   4   7   3     1357.67     1349.62       35.69 o incl   0.4354E-04  # Theta=34.97
   6   7   3      512.04      488.85       26.66 o incl   0.2691E-03  # Theta=38.93
   8   7   3      647.31      599.44       22.67 o incl   0.1955E-03  # Theta=44.30
  10   7   3      226.68      200.30       13.24 o incl   0.1314E-02  # Theta=51.20
  12   7   3       57.31       56.96        4.29 o incl   0.1316E-01  # Theta=60.22
  14   7   3       15.59       22.35        2.04 o incl   0.6285E-01  # Theta=74.20
 -13   8   3       23.19       29.48        2.08 o incl   0.4466E-01  # Theta=70.27
 -11   8   3       56.75       66.01        3.20 o incl   0.1287E-01  # Theta=58.49
  -9   8   3      137.38      190.40       10.41 o incl   0.1914E-02  # Theta=50.42
  -7   8   3      443.10      626.98       13.70 o incl   0.2440E-03  # Theta=44.30
  -5   8   3      972.32     1148.06       22.26 o incl   0.6840E-04  # Theta=39.71
  -3   8   3      567.73      570.31       16.55 o incl   0.2355E-03  # Theta=36.58
  -1   8   3     1784.62     1834.01       38.99 o incl   0.2423E-04  # Theta=34.97
   1   8   3     1329.31     1192.26       34.27 o incl   0.5130E-04  # Theta=34.97
   3   8   3     1263.28     1138.63       27.42 o incl   0.5797E-04  # Theta=36.58
   5   8   3      802.42      672.81       25.67 o incl   0.1455E-03  # Theta=39.71
   7   8   3      530.15      418.09       22.82 o incl   0.3222E-03  # Theta=44.30
   9   8   3      346.95      249.56       16.47 o incl   0.7703E-03  # Theta=50.42
  11   8   3      106.20       83.43        7.85 o incl   0.5298E-02  # Theta=58.49
  13   8   3       44.30       36.90        3.07 o incl   0.2440E-01  # Theta=70.27
 -12   9   3       42.71       34.02        2.59 o incl   0.2867E-01  # Theta=67.99
 -10   9   3       81.73       77.54        4.01 o incl   0.8583E-02  # Theta=57.64
  -8   9   3      177.68      193.76        9.40 o incl   0.1766E-02  # Theta=50.42
  -6   9   3      625.98      688.59       15.06 o incl   0.1779E-03  # Theta=45.06
  -4   9   3      522.22      541.77       17.37 o incl   0.2640E-03  # Theta=41.25
  -2   9   3      708.96      693.78       21.88 o incl   0.1555E-03  # Theta=38.93
   0   9   3      824.42      892.36       29.40 o incl   0.1003E-03  # Theta=38.15
   2   9   3      864.22      868.16       28.90 o incl   0.1006E-03  # Theta=38.93
   4   9   3      444.15      454.43       20.47 o incl   0.3378E-03  # Theta=41.25
   6   9   3      270.32      274.05       14.42 o incl   0.8454E-03  # Theta=45.06
   8   9   3      193.46      179.41       12.10 o incl   0.1640E-02  # Theta=50.42
  10   9   3       85.94       83.94        7.21 o incl   0.6027E-02  # Theta=57.64
  12   9   3       30.92       38.20        2.62 o incl   0.2946E-01  # Theta=67.99
 -11  10   3       38.10       44.68        2.16 o incl   0.2452E-01  # Theta=66.91
  -9  10   3       74.70       93.29        4.52 o incl   0.7066E-02  # Theta=57.64
  -7  10   3      186.95      241.78        7.26 o incl   0.1389E-02  # Theta=51.20
  -5  10   3      220.94      273.24        8.81 o incl   0.1074E-02  # Theta=46.59
  -3  10   3      365.69      376.36       12.55 o incl   0.5217E-03  # Theta=43.54
  -1  10   3      219.15      217.39       12.14 o incl   0.1283E-02  # Theta=42.02
   1  10   3      605.87      591.85       19.72 o incl   0.2100E-03  # Theta=42.02
   3  10   3      592.51      520.86       20.12 o incl   0.2466E-03  # Theta=43.54
   5  10   3      354.02      310.52       15.42 o incl   0.6377E-03  # Theta=46.59
   7  10   3      266.50      197.30       13.92 o incl   0.1191E-02  # Theta=51.20
   9  10   3      114.22       81.20        7.23 o incl   0.5451E-02  # Theta=57.64
  11  10   3       40.97       26.71        4.13 o incl   0.2545E-01  # Theta=66.91
 -10  11   3       30.74       24.24        2.65 o incl   0.4139E-01  # Theta=66.91
  -8  11   3       73.59       77.22        5.70 o incl   0.7937E-02  # Theta=58.49
  -6  11   3      156.25      142.33        6.95 o incl   0.2852E-02  # Theta=52.76
  -4  11   3      217.64      198.08        9.06 o incl   0.1555E-02  # Theta=48.88
  -2  11   3      282.43      266.19       11.21 o incl   0.9175E-03  # Theta=46.59
   0  11   3      237.58      243.84       10.13 o incl   0.1145E-02  # Theta=45.82
   2  11   3      225.81      222.34       12.55 o incl   0.1229E-02  # Theta=46.59
   4  11   3      198.00      201.28       12.81 o incl   0.1420E-02  # Theta=48.88
   6  11   3      112.79      119.42        8.18 o incl   0.3752E-02  # Theta=52.76
   8  11   3       80.65       73.16        5.58 o incl   0.8081E-02  # Theta=58.49
  10  11   3       49.34       44.28        4.56 o incl   0.1622E-01  # Theta=66.91
  -9  12   3       27.86       36.65        1.95 o incl   0.3519E-01  # Theta=67.99
  -7  12   3       45.52       56.02        3.81 o incl   0.1550E-01  # Theta=60.22
  -5  12   3       64.83       73.59        5.00 o incl   0.9386E-02  # Theta=55.16
  -3  12   3      230.53      221.41       10.06 o incl   0.1297E-02  # Theta=51.98
  -1  12   3      257.42      230.24       10.73 o incl   0.1158E-02  # Theta=50.42
   1  12   3      236.47      222.15       10.60 o incl   0.1276E-02  # Theta=50.42
   3  12   3      138.63      126.69       11.84 o incl   0.2625E-02  # Theta=51.98
   5  12   3      157.68      134.48        8.73 o incl   0.2768E-02  # Theta=55.16
   7  12   3       78.43       57.34        5.50 o incl   0.9959E-02  # Theta=60.22
   9  12   3       49.34       33.23        4.19 o incl   0.2100E-01  # Theta=67.99
  -8  13   3       41.55       35.65        2.74 o incl   0.2699E-01  # Theta=70.27
  -6  13   3       56.66       50.08        5.28 o incl   0.1291E-01  # Theta=62.95
  -4  13   3      110.78       90.45        7.11 o incl   0.5145E-02  # Theta=58.49
  -2  13   3       89.21       82.94        6.04 o incl   0.6720E-02  # Theta=55.98
   0  13   3      117.08      108.85        5.80 o incl   0.4634E-02  # Theta=55.16
   2  13   3      139.41      128.24        8.07 o incl   0.3176E-02  # Theta=55.98
   4  13   3       86.70       98.32        6.60 o incl   0.5593E-02  # Theta=58.49
   6  13   3       59.52       63.75        3.86 o incl   0.1219E-01  # Theta=62.95
   8  13   3       28.39       31.57        3.01 o incl   0.3295E-01  # Theta=70.27
  -7  14   3       18.67       20.13        1.56 o incl   0.7264E-01  # Theta=74.20
  -5  14   3       48.86       47.92        3.12 o incl   0.1861E-01  # Theta=66.91
  -3  14   3       65.30       65.25        4.03 o incl   0.1124E-01  # Theta=62.95
  -1  14   3       77.70       75.63        4.22 o incl   0.9003E-02  # Theta=61.11
   1  14   3       97.95       77.68        4.87 o incl   0.7366E-02  # Theta=61.11
   3  14   3       70.99       60.02        4.49 o incl   0.1126E-01  # Theta=62.95
   5  14   3       51.56       43.28        3.29 o incl   0.1951E-01  # Theta=66.91
   7  14   3       37.29       30.04        3.45 o incl   0.2827E-01  # Theta=74.20
  -4  15   3       36.35       30.77        2.53 o incl   0.3304E-01  # Theta=72.81
  -2  15   3       54.00       46.84        3.15 o incl   0.1798E-01  # Theta=69.10
   0  15   3       37.42       37.45        2.45 o incl   0.2825E-01  # Theta=67.99
   2  15   3       34.25       32.69        1.89 o incl   0.3583E-01  # Theta=69.10
   4  15   3       33.82       32.45        2.47 o incl   0.3314E-01  # Theta=72.81
   0   0   4     8991.17     9120.06      325.12 o incl   0.9353E-06  # Theta=26.61
   2   0   4     6828.44     6367.68      216.97 o incl   0.1810E-05  # Theta=27.55
   4   0   4     4247.99     3977.60       99.92 o incl   0.4827E-05  # Theta=30.25
   6   0   4     3413.90     3017.17       77.78 o incl   0.8116E-05  # Theta=34.46
   8   0   4     1441.27     1300.26       38.01 o incl   0.4313E-04  # Theta=39.99
  10   0   4      560.12      502.52       19.16 o incl   0.2649E-03  # Theta=46.86
  12   0   4      259.21      211.44       12.32 o incl   0.1195E-02  # Theta=55.46
  14   0   4       65.07       68.86        3.07 o incl   0.1154E-01  # Theta=67.30
 -13   1   4       20.93       17.60        2.64 o incl   0.5745E-01  # Theta=60.99
 -11   1   4       35.46       31.09        5.22 o incl   0.1958E-01  # Theta=51.09
  -9   1   4      192.78      224.66       16.07 o incl   0.1150E-02  # Theta=43.44
  -7   1   4      457.13      397.05       14.87 o incl   0.4156E-03  # Theta=37.26
  -5   1   4      489.79      510.11       32.76 o incl   0.2383E-03  # Theta=32.39
  -3   1   4      507.98      481.93       29.20 o incl   0.2577E-03  # Theta=28.92
  -1   1   4     1715.25     1643.87      101.32 o incl   0.2299E-04  # Theta=27.08
   1   1   4     2329.32     1834.36      135.09 o incl   0.1518E-04  # Theta=27.08
   3   1   4      612.00      508.55       52.90 o incl   0.1531E-03  # Theta=28.92
   5   1   4      414.77      403.14       38.27 o incl   0.2780E-03  # Theta=32.39
   7   1   4      373.94      334.59       15.88 o incl   0.5583E-03  # Theta=37.26
   9   1   4      179.46      180.76       10.37 o incl   0.1806E-02  # Theta=43.44
  11   1   4       55.94       55.69        6.01 o incl   0.1074E-01  # Theta=51.09
  13   1   4       27.84       27.32        4.18 o incl   0.2792E-01  # Theta=60.99
 -14   2   4       58.57       65.56        2.52 o incl   0.1334E-01  # Theta=68.39
 -12   2   4      215.28      179.23       10.51 o incl   0.1645E-02  # Theta=56.28
 -10   2   4      364.87      414.05       18.94 o incl   0.4223E-03  # Theta=47.62
  -8   2   4     1107.10     1139.41       28.05 o incl   0.6198E-04  # Theta=40.76
  -6   2   4     3204.62     2725.26       43.40 o incl   0.9961E-05  # Theta=35.27
  -4   2   4     3659.47     3397.88      101.97 o incl   0.6424E-05  # Theta=31.11
  -2   2   4     6004.87     5719.26      114.80 o incl   0.2407E-05  # Theta=28.46
   0   2   4     6787.16     6065.47      156.28 o incl   0.2012E-05  # Theta=27.55
   2   2   4     6247.80     5330.43      201.93 o incl   0.2392E-05  # Theta=28.46
   4   2   4     4140.84     3585.95      110.71 o incl   0.5498E-05  # Theta=31.11
   6   2   4     2242.87     1915.15       55.47 o incl   0.1915E-04  # Theta=35.27
   8   2   4     1390.12     1325.14       38.55 o incl   0.4304E-04  # Theta=40.76
  10   2   4      489.58      419.13       20.98 o incl   0.3416E-03  # Theta=47.62
  12   2   4      178.18      141.54       11.42 o incl   0.2165E-02  # Theta=56.28
  14   2   4       52.74       64.89        3.65 o incl   0.1283E-01  # Theta=68.39
 -13   3   4       24.35       26.27        2.20 o incl   0.4695E-01  # Theta=62.82
 -11   3   4       40.56       35.48        4.69 o incl   0.1954E-01  # Theta=52.66
  -9   3   4       99.21      110.88        7.10 o incl   0.4458E-02  # Theta=44.96
  -7   3   4      305.47      298.81       16.20 o incl   0.7036E-03  # Theta=38.83
  -5   3   4      437.95      383.22       26.27 o incl   0.3651E-03  # Theta=34.05
  -3   3   4      167.28      158.25       24.57 o incl   0.1013E-02  # Theta=30.68
  -1   3   4      745.70      667.66       48.44 o incl   0.1195E-03  # Theta=28.92
   1   3   4      731.22      634.38       52.41 o incl   0.1221E-03  # Theta=28.92
   3   3   4      239.81      210.41       25.53 o incl   0.7596E-03  # Theta=30.68
   5   3   4      472.16      399.07       39.73 o incl   0.2576E-03  # Theta=34.05
   7   3   4      336.34      333.33       19.52 o incl   0.5554E-03  # Theta=38.83
   9   3   4      106.56       98.28        9.90 o incl   0.3945E-02  # Theta=44.96
  11   3   4       54.64       46.28        6.82 o incl   0.1089E-01  # Theta=52.66
  13   3   4       21.69       23.92        2.91 o incl   0.4345E-01  # Theta=62.82
 -14   4   4       60.21       48.95        3.87 o incl   0.1520E-01  # Theta=71.96
 -12   4   4      116.28      123.78        7.41 o incl   0.3735E-02  # Theta=58.80
 -10   4   4      288.55      339.49       11.31 o incl   0.6766E-03  # Theta=49.93
  -8   4   4      631.12      807.02       17.01 o incl   0.1395E-03  # Theta=43.06
  -6   4   4     1771.22     1984.30       30.47 o incl   0.2242E-04  # Theta=37.65
  -4   4   4     2454.89     2089.83      137.52 o incl   0.1290E-04  # Theta=33.64
  -2   4   4     3786.50     3424.52      103.43 o incl   0.6231E-05  # Theta=31.11
   0   4   4     4322.58     3999.07      153.87 o incl   0.4463E-05  # Theta=30.25
   2   4   4     3528.16     3352.80      237.03 o incl   0.5124E-05  # Theta=31.11
   4   4   4     2285.27     2066.29       98.55 o incl   0.1543E-04  # Theta=33.64
   6   4   4     1526.65     1318.30       33.07 o incl   0.4116E-04  # Theta=37.65
   8   4   4     1457.40     1283.93       34.26 o incl   0.4374E-04  # Theta=43.06
  10   4   4      421.60      363.37       16.71 o incl   0.4668E-03  # Theta=49.93
  12   4   4      177.05      134.51       11.28 o incl   0.2278E-02  # Theta=58.80
  14   4   4       46.54       44.51        3.98 o incl   0.1806E-01  # Theta=71.96
 -13   5   4       23.59       23.30        2.85 o incl   0.4427E-01  # Theta=66.77
 -11   5   4       33.70       33.51        3.66 o incl   0.2587E-01  # Theta=55.87
  -9   5   4       36.78       46.06        4.09 o incl   0.1861E-01  # Theta=48.01
  -7   5   4      129.62      147.60       10.95 o incl   0.2484E-02  # Theta=41.91
  -5   5   4      166.93      182.57        8.51 o incl   0.1990E-02  # Theta=37.26
  -3   5   4      485.62      409.37       33.91 o incl   0.2807E-03  # Theta=34.05
  -1   5   4      481.71      369.31       54.67 o incl   0.1961E-03  # Theta=32.39
   1   5   4      488.96      484.16       51.99 o incl   0.1790E-03  # Theta=32.39
   3   5   4      543.70      473.69       58.89 o incl   0.1525E-03  # Theta=34.05
   5   5   4      174.63      159.80       10.94 o incl   0.2011E-02  # Theta=37.26
   7   5   4      176.40      162.29       12.11 o incl   0.1905E-02  # Theta=41.91
   9   5   4       91.73       78.55        8.34 o incl   0.5583E-02  # Theta=48.01
  11   5   4       60.11       52.54        5.98 o incl   0.1096E-01  # Theta=55.87
  13   5   4       13.51       14.67        1.58 o incl   0.1016E+00  # Theta=66.77
 -12   6   4       91.72       87.63        6.03 o incl   0.6263E-02  # Theta=63.29
 -10   6   4      178.07      230.72        7.66 o incl   0.1492E-02  # Theta=53.85
  -8   6   4      442.37      573.86       14.13 o incl   0.2716E-03  # Theta=46.86
  -6   6   4      917.74     1129.89       18.85 o incl   0.7219E-04  # Theta=41.53
  -4   6   4     1151.00     1207.55       19.80 o incl   0.5738E-04  # Theta=37.65
  -2   6   4     2267.37     2074.58       29.29 o incl   0.1790E-04  # Theta=35.27
   0   6   4     3289.86     3088.90       43.88 o incl   0.8370E-05  # Theta=34.46
   2   6   4     2862.03     2693.47       42.85 o incl   0.1097E-04  # Theta=35.27
   4   6   4     2031.86     1847.64       27.04 o incl   0.2261E-04  # Theta=37.65
   6   6   4     1243.09     1117.91       30.53 o incl   0.5829E-04  # Theta=41.53
   8   6   4      727.21      587.54       19.10 o incl   0.1896E-03  # Theta=46.86
  10   6   4      244.83      203.40       11.62 o incl   0.1315E-02  # Theta=53.85
  12   6   4      110.64       96.98        5.89 o incl   0.5217E-02  # Theta=63.29
 -13   7   4        9.29       12.64        1.76 o incl   0.1172E+00  # Theta=74.00
 -11   7   4       19.53       20.12        1.81 o incl   0.6693E-01  # Theta=60.99
  -9   7   4       44.59       45.40        4.08 o incl   0.1773E-01  # Theta=52.66
  -7   7   4      130.48      152.09        6.81 o incl   0.2921E-02  # Theta=46.48
  -5   7   4      149.61      180.12        6.41 o incl   0.2348E-02  # Theta=41.91
  -3   7   4      464.08      457.33       13.85 o incl   0.3549E-03  # Theta=38.83
  -1   7   4      260.35      238.25       10.42 o incl   0.1110E-02  # Theta=37.26
   1   7   4      413.30      384.80       16.00 o incl   0.4485E-03  # Theta=37.26
   3   7   4      329.20      299.28       12.98 o incl   0.7156E-03  # Theta=38.83
   5   7   4      139.45      136.26        9.48 o incl   0.2788E-02  # Theta=41.91
   7   7   4      202.60      156.36        9.76 o incl   0.1997E-02  # Theta=46.48
   9   7   4       60.00       50.84        5.65 o incl   0.1182E-01  # Theta=52.66
  11   7   4       40.15       33.80        3.76 o incl   0.2396E-01  # Theta=60.99
  13   7   4        4.36        6.11        1.27 o incl   0.2584E+00  # Theta=74.00
 -12   8   4       48.03       47.93        3.28 o incl   0.1835E-01  # Theta=70.71
 -10   8   4       93.37      108.60        4.25 o incl   0.5559E-02  # Theta=59.66
  -8   8   4      245.78      304.27        8.95 o incl   0.8824E-03  # Theta=52.26
  -6   8   4      431.41      549.10       11.30 o incl   0.3005E-03  # Theta=46.86
  -4   8   4     1016.83     1129.23       16.77 o incl   0.6798E-04  # Theta=43.06
  -2   8   4     1229.67     1244.25       20.63 o incl   0.5291E-04  # Theta=40.76
   0   8   4     1546.77     1506.91       27.01 o incl   0.3513E-04  # Theta=39.99
   2   8   4     1270.68     1169.79       29.76 o incl   0.5468E-04  # Theta=40.76
   4   8   4      907.18      824.89       20.90 o incl   0.1073E-03  # Theta=43.06
   6   8   4      606.32      541.88       21.09 o incl   0.2279E-03  # Theta=46.86
   8   8   4      315.62      267.38       14.80 o incl   0.7927E-03  # Theta=52.26
  10   8   4      159.04      132.80        8.88 o incl   0.2752E-02  # Theta=59.66
  12   8   4       46.86       44.60        3.26 o incl   0.1970E-01  # Theta=70.71
 -11   9   4       16.25       13.64        1.74 o incl   0.9612E-01  # Theta=68.95
  -9   9   4       19.75       23.07        2.34 o incl   0.5300E-01  # Theta=59.23
  -7   9   4       44.52       59.58        3.46 o incl   0.1513E-01  # Theta=52.66
  -5   9   4       79.66       95.88        4.48 o incl   0.6770E-02  # Theta=48.01
  -3   9   4       88.59       89.28        5.03 o incl   0.6589E-02  # Theta=44.96
  -1   9   4      140.88      145.09        7.10 o incl   0.2898E-02  # Theta=43.44
   1   9   4      204.40      207.87       10.33 o incl   0.1468E-02  # Theta=43.44
   3   9   4       96.63       85.70        7.38 o incl   0.5525E-02  # Theta=44.96
   5   9   4       80.76       65.58        6.59 o incl   0.7850E-02  # Theta=48.01
   7   9   4       78.23       63.10        6.34 o incl   0.8398E-02  # Theta=52.66
   9   9   4       23.67       21.46        3.05 o incl   0.4374E-01  # Theta=59.23
  11   9   4       12.26       14.04        1.77 o incl   0.1007E+00  # Theta=68.95
 -10  10   4       59.82       67.69        2.69 o incl   0.1258E-01  # Theta=68.39
  -8  10   4      102.61      122.39        4.40 o incl   0.4605E-02  # Theta=59.66
  -6  10   4      153.09      198.35        8.25 o incl   0.1910E-02  # Theta=53.85
  -4  10   4      434.11      466.39        9.74 o incl   0.3681E-03  # Theta=49.93
  -2  10   4      405.00      400.90        9.97 o incl   0.4614E-03  # Theta=47.62
   0  10   4      481.65      476.76       15.98 o incl   0.3182E-03  # Theta=46.86
   2  10   4      439.91      412.69       16.26 o incl   0.3975E-03  # Theta=47.62
   4  10   4      403.44      353.79       14.43 o incl   0.5092E-03  # Theta=49.93
   6  10   4      216.99      199.22       11.16 o incl   0.1445E-02  # Theta=53.85
   8  10   4      130.16      110.94        9.29 o incl   0.3468E-02  # Theta=59.66
  10  10   4       78.00       73.52        4.55 o incl   0.8838E-02  # Theta=68.39
  -9  11   4       13.52       16.54        1.35 o incl   0.9889E-01  # Theta=68.95
  -7  11   4       26.67       30.69        2.50 o incl   0.3789E-01  # Theta=60.99
  -5  11   4       34.97       36.19        3.02 o incl   0.2720E-01  # Theta=55.87
  -3  11   4       29.36       29.96        2.96 o incl   0.3398E-01  # Theta=52.66
  -1  11   4       82.87       94.63        4.94 o incl   0.6438E-02  # Theta=51.09
   1  11   4       40.22       38.20        3.93 o incl   0.2157E-01  # Theta=51.09
   3  11   4       45.30       41.83        5.99 o incl   0.1385E-01  # Theta=52.66
   5  11   4       34.38       30.12        5.01 o incl   0.2078E-01  # Theta=55.87
   7  11   4       21.26       21.52        2.92 o incl   0.4658E-01  # Theta=60.99
   9  11   4       14.79       11.90        1.76 o incl   0.1061E+00  # Theta=68.95
  -8  12   4       41.01       42.00        2.59 o incl   0.2387E-01  # Theta=70.71
  -6  12   4       93.44      106.01        4.27 o incl   0.5677E-02  # Theta=63.29
  -4  12   4      137.31      141.24        6.39 o incl   0.3137E-02  # Theta=58.80
  -2  12   4      135.72      135.17        6.42 o incl   0.3320E-02  # Theta=56.28
   0  12   4      217.28      197.03        7.65 o incl   0.1626E-02  # Theta=55.46
   2  12   4      211.04      172.38       10.31 o incl   0.1745E-02  # Theta=56.28
   4  12   4      149.07      134.00        9.47 o incl   0.2761E-02  # Theta=58.80
   6  12   4      101.01       95.50        7.74 o incl   0.4887E-02  # Theta=63.29
   8  12   4       48.97       46.14        3.33 o incl   0.1871E-01  # Theta=70.71
  -7  13   4        9.03        8.33        1.41 o incl   0.1731E+00  # Theta=74.00
  -5  13   4       13.25       13.83        1.43 o incl   0.1114E+00  # Theta=66.77
  -3  13   4       23.62       23.79        2.45 o incl   0.4784E-01  # Theta=62.82
  -1  13   4       32.49       31.58        2.74 o incl   0.3292E-01  # Theta=60.99
   1  13   4       23.15       19.78        2.40 o incl   0.5586E-01  # Theta=60.99
   3  13   4       36.58       26.91        3.47 o incl   0.3032E-01  # Theta=62.82
   5  13   4       19.31       17.90        2.74 o incl   0.5629E-01  # Theta=66.77
   7  13   4       15.81       12.87        1.82 o incl   0.9758E-01  # Theta=74.00
  -4  14   4       46.78       46.41        3.16 o incl   0.1954E-01  # Theta=71.96
  -2  14   4       67.72       62.24        3.70 o incl   0.1190E-01  # Theta=68.39
   0  14   4       69.25       66.43        3.47 o incl   0.1127E-01  # Theta=67.30
   2  14   4       72.26       71.38        3.70 o incl   0.1012E-01  # Theta=68.39
   4  14   4       50.65       49.31        3.75 o incl   0.1654E-01  # Theta=71.96
   1   0   5     1408.09     1126.14       26.41 o incl   0.5291E-04  # Theta=34.25
   3   0   5     1065.59      937.24       17.70 o incl   0.8224E-04  # Theta=35.87
   5   0   5      498.36      471.12       15.62 o incl   0.3142E-03  # Theta=39.02
   7   0   5      535.05      465.90       16.34 o incl   0.3058E-03  # Theta=43.63
   9   0   5      124.39      122.14        6.65 o incl   0.3718E-02  # Theta=49.73
  11   0   5       54.42       59.01        4.22 o incl   0.1295E-01  # Theta=57.73
  13   0   5       37.10       35.76        3.31 o incl   0.2559E-01  # Theta=69.23
 -12   1   5       38.61       44.34        2.93 o incl   0.2232E-01  # Theta=63.05
 -10   1   5       83.26      104.14        5.87 o incl   0.5485E-02  # Theta=53.65
  -8   1   5      353.25      383.67       12.85 o incl   0.5132E-03  # Theta=46.67
  -6   1   5      545.78      483.95       14.87 o incl   0.2907E-03  # Theta=41.34
  -4   1   5      575.02      501.72       13.68 o incl   0.2687E-03  # Theta=37.46
  -2   1   5     1108.38      965.37       17.09 o incl   0.7690E-04  # Theta=35.07
   0   1   5     1536.34     1261.97       35.60 o incl   0.4241E-04  # Theta=34.25
   2   1   5     1081.71      986.11       18.84 o incl   0.7639E-04  # Theta=35.07
   4   1   5      821.42      749.18       17.57 o incl   0.1272E-03  # Theta=37.46
   6   1   5      427.54      390.41       16.88 o incl   0.4241E-03  # Theta=41.34
   8   1   5      251.90      237.90       13.09 o incl   0.1063E-02  # Theta=46.67
  10   1   5      210.73      197.84       11.44 o incl   0.1446E-02  # Theta=53.65
  12   1   5       34.04       38.67        3.96 o incl   0.2207E-01  # Theta=63.05
 -13   2   5       30.23       28.67        2.98 o incl   0.3468E-01  # Theta=70.41
 -11   2   5       87.57       88.20        5.28 o incl   0.6583E-02  # Theta=58.58
  -9   2   5      127.22      145.50        6.98 o incl   0.3008E-02  # Theta=50.51
  -7   2   5      349.36      328.27       11.51 o incl   0.6293E-03  # Theta=44.39
  -5   2   5      642.15      565.49       14.23 o incl   0.2182E-03  # Theta=39.80
  -3   2   5     1013.57      914.12       16.84 o incl   0.8759E-04  # Theta=36.67
  -1   2   5      993.41      869.52       19.24 o incl   0.9399E-04  # Theta=35.07
   1   2   5     1012.45      877.98       17.94 o incl   0.9171E-04  # Theta=35.07
   3   2   5      273.32      248.00       11.83 o incl   0.9571E-03  # Theta=36.67
   5   2   5      361.55      341.31       16.79 o incl   0.5315E-03  # Theta=39.80
   7   2   5      537.39      487.93       19.71 o incl   0.2769E-03  # Theta=44.39
   9   2   5      230.28      204.91       13.40 o incl   0.1239E-02  # Theta=50.51
  11   2   5       61.29       65.33        5.34 o incl   0.9996E-02  # Theta=58.58
  13   2   5       32.44       34.10        2.82 o incl   0.3017E-01  # Theta=70.41
 -12   3   5       45.11       49.61        2.89 o incl   0.1892E-01  # Theta=64.99
 -10   3   5       35.96       48.64        3.20 o incl   0.2029E-01  # Theta=55.25
  -8   3   5      208.99      265.72        8.24 o incl   0.1134E-02  # Theta=48.20
  -6   3   5      446.60      483.92       12.46 o incl   0.3366E-03  # Theta=42.87
  -4   3   5      787.88      750.74       18.63 o incl   0.1294E-03  # Theta=39.02
  -2   3   5      327.45      304.68       10.79 o incl   0.7059E-03  # Theta=36.67
   0   3   5     1099.19      990.00       18.72 o incl   0.7555E-04  # Theta=35.87
   2   3   5     1141.00      993.61       21.91 o incl   0.7219E-04  # Theta=36.67
   4   3   5      345.47      308.75       14.34 o incl   0.6382E-03  # Theta=39.02
   6   3   5      382.16      323.85       17.87 o incl   0.5352E-03  # Theta=42.87
   8   3   5      283.94      241.81       14.91 o incl   0.9122E-03  # Theta=48.20
  10   3   5      142.48      117.33        9.34 o incl   0.3124E-02  # Theta=55.25
  12   3   5       40.67       37.69        3.19 o incl   0.2402E-01  # Theta=64.99
 -13   4   5       20.13       20.82        1.97 o incl   0.6215E-01  # Theta=74.37
 -11   4   5       61.72       54.84        4.70 o incl   0.1233E-01  # Theta=61.21
  -9   4   5      124.11      149.21        5.48 o incl   0.3110E-02  # Theta=52.85
  -7   4   5      205.84      233.00        8.15 o incl   0.1341E-02  # Theta=46.67
  -5   4   5      334.47      304.79       12.74 o incl   0.6846E-03  # Theta=42.10
  -3   4   5      362.22      308.86       10.81 o incl   0.6487E-03  # Theta=39.02
  -1   4   5      936.75      798.85       18.50 o incl   0.1075E-03  # Theta=37.46
   1   4   5      463.40      405.67       13.86 o incl   0.3966E-03  # Theta=37.46
   3   4   5      719.32      663.15       20.77 o incl   0.1572E-03  # Theta=39.02
   5   4   5      440.25      424.09       18.12 o incl   0.3708E-03  # Theta=42.10
   7   4   5      212.59      203.79       13.08 o incl   0.1330E-02  # Theta=46.67
   9   4   5      136.27      129.26       11.05 o incl   0.2675E-02  # Theta=52.85
  11   4   5       62.86       58.57        4.80 o incl   0.1138E-01  # Theta=61.21
  13   4   5       13.75       18.48        1.80 o incl   0.8063E-01  # Theta=74.37
 -12   5   5       22.06       30.31        2.04 o incl   0.4381E-01  # Theta=69.23
 -10   5   5       45.55       68.78        3.01 o incl   0.1321E-01  # Theta=58.58
  -8   5   5      133.75      195.10        7.16 o incl   0.2090E-02  # Theta=51.28
  -6   5   5      216.55      303.40        9.70 o incl   0.9385E-03  # Theta=45.91
  -4   5   5      467.46      468.28       10.85 o incl   0.3452E-03  # Theta=42.10
  -2   5   5      344.63      324.33       10.11 o incl   0.6460E-03  # Theta=39.80
   0   5   5      635.93      547.41       15.31 o incl   0.2255E-03  # Theta=39.02
   2   5   5      724.07      660.77       18.81 o incl   0.1632E-03  # Theta=39.80
   4   5   5      433.77      380.22       14.74 o incl   0.4440E-03  # Theta=42.10
   6   5   5      432.68      357.55       14.00 o incl   0.4774E-03  # Theta=45.91
   8   5   5      183.75      145.98       10.99 o incl   0.2106E-02  # Theta=51.28
  10   5   5      127.26       96.07        6.59 o incl   0.4634E-02  # Theta=58.58
  12   5   5       29.43       26.23        2.59 o incl   0.3983E-01  # Theta=69.23
 -11   6   5       37.57       35.37        3.03 o incl   0.2693E-01  # Theta=65.99
  -9   6   5       71.29       79.32        3.91 o incl   0.8884E-02  # Theta=56.90
  -7   6   5      174.97      210.01        7.35 o incl   0.1681E-02  # Theta=50.51
  -5   6   5      366.22      355.54       11.20 o incl   0.5538E-03  # Theta=45.91
  -3   6   5      284.14      263.58        8.82 o incl   0.9477E-03  # Theta=42.87
  -1   6   5      461.90      434.47       12.59 o incl   0.3765E-03  # Theta=41.34
   1   6   5      519.33      469.61       13.30 o incl   0.3162E-03  # Theta=41.34
   3   6   5      429.55      418.98       15.03 o incl   0.3986E-03  # Theta=42.87
   5   6   5      262.46      262.75       11.64 o incl   0.9602E-03  # Theta=45.91
   7   6   5      193.01      179.35        9.18 o incl   0.1824E-02  # Theta=50.51
   9   6   5      103.29       94.17        6.62 o incl   0.5256E-02  # Theta=56.90
  11   6   5       31.56       34.87        3.20 o incl   0.2785E-01  # Theta=65.99
 -10   7   5       30.32       44.60        1.97 o incl   0.2704E-01  # Theta=64.01
  -8   7   5       56.59       80.82        3.75 o incl   0.9755E-02  # Theta=56.07
  -6   7   5      133.03      200.64        8.58 o incl   0.1956E-02  # Theta=50.51
  -4   7   5      191.57      226.60        7.19 o incl   0.1475E-02  # Theta=46.67
  -2   7   5      470.89      474.84       12.21 o incl   0.3335E-03  # Theta=44.39
   0   7   5      480.40      447.84       13.00 o incl   0.3536E-03  # Theta=43.63
   2   7   5      400.79      336.35       13.46 o incl   0.5467E-03  # Theta=44.39
   4   7   5      346.31      293.48       11.08 o incl   0.7208E-03  # Theta=46.67
   6   7   5      268.66      225.05        9.28 o incl   0.1165E-02  # Theta=50.51
   8   7   5       88.86       76.14        5.40 o incl   0.7457E-02  # Theta=56.07
  10   7   5       59.62       48.10        4.73 o incl   0.1379E-01  # Theta=64.01
 -11   8   5       29.17       27.22        3.14 o incl   0.3472E-01  # Theta=74.37
  -9   8   5       46.18       51.05        2.64 o incl   0.1877E-01  # Theta=63.05
  -7   8   5       64.87       76.49        4.09 o incl   0.9588E-02  # Theta=56.07
  -5   8   5      130.19      166.31        6.67 o incl   0.2615E-02  # Theta=51.28
  -3   8   5      202.47      210.35        8.02 o incl   0.1519E-02  # Theta=48.20
  -1   8   5      205.81      194.63        8.17 o incl   0.1666E-02  # Theta=46.67
   1   8   5      367.03      370.47       11.39 o incl   0.5320E-03  # Theta=46.67
   3   8   5      266.49      259.71       10.29 o incl   0.9827E-03  # Theta=48.20
   5   8   5      146.80      161.52        7.91 o incl   0.2425E-02  # Theta=51.28
   7   8   5       72.93       75.87        5.12 o incl   0.8378E-02  # Theta=56.07
   9   8   5       67.47       73.48        4.84 o incl   0.9110E-02  # Theta=63.05
  11   8   5       12.32       14.92        1.75 o incl   0.9724E-01  # Theta=74.37
 -10   9   5       22.00       29.48        2.07 o incl   0.4463E-01  # Theta=72.96
  -8   9   5       46.69       65.68        2.76 o incl   0.1417E-01  # Theta=63.05
  -6   9   5       57.37       84.75        3.77 o incl   0.9196E-02  # Theta=56.90
  -4   9   5       99.06      131.22        4.91 o incl   0.4187E-02  # Theta=52.85
  -2   9   5      248.81      271.47        8.68 o incl   0.9837E-03  # Theta=50.51
   0   9   5      172.08      147.91        8.83 o incl   0.2359E-02  # Theta=49.73
   2   9   5      159.44      147.75        8.38 o incl   0.2491E-02  # Theta=50.51
   4   9   5      170.40      143.00        8.10 o incl   0.2494E-02  # Theta=52.85
   6   9   5      108.65       83.31        7.19 o incl   0.5426E-02  # Theta=56.90
   8   9   5       60.90       54.26        5.15 o incl   0.1187E-01  # Theta=63.05
  10   9   5       22.49       20.39        2.49 o incl   0.5297E-01  # Theta=72.96
  -9  10   5       17.63       19.00        1.64 o incl   0.7488E-01  # Theta=72.96
  -7  10   5       46.91       54.10        2.94 o incl   0.1702E-01  # Theta=64.01
  -5  10   5       75.99       87.77        4.03 o incl   0.7725E-02  # Theta=58.58
  -3  10   5       82.27       90.23        4.34 o incl   0.7065E-02  # Theta=55.25
  -1  10   5      174.47      180.79        8.31 o incl   0.1935E-02  # Theta=53.65
   1  10   5      111.55      105.93        8.19 o incl   0.4080E-02  # Theta=53.65
   3  10   5       49.62       54.60        4.18 o incl   0.1448E-01  # Theta=55.25
   5  10   5       53.06       67.71        4.33 o incl   0.1126E-01  # Theta=58.58
   7  10   5       29.49       37.58        2.62 o incl   0.2953E-01  # Theta=64.01
   9  10   5       20.95       26.84        2.61 o incl   0.4368E-01  # Theta=72.96
  -8  11   5       15.90       19.58        1.77 o incl   0.7374E-01  # Theta=74.37
  -6  11   5       25.87       39.62        1.68 o incl   0.3314E-01  # Theta=65.99
  -4  11   5       56.14       65.88        4.00 o incl   0.1171E-01  # Theta=61.21
  -2  11   5       73.03       74.52        4.26 o incl   0.9126E-02  # Theta=58.58
   0  11   5       66.92       61.30        4.64 o incl   0.1101E-01  # Theta=57.73
   2  11   5      103.17       92.12        6.27 o incl   0.5479E-02  # Theta=58.58
   4  11   5       71.26       53.55        4.68 o incl   0.1182E-01  # Theta=61.21
   6  11   5       49.62       41.44        3.10 o incl   0.2078E-01  # Theta=65.99
   8  11   5       31.14       29.76        4.01 o incl   0.2668E-01  # Theta=74.37
  -5  12   5       23.41       25.53        2.43 o incl   0.4564E-01  # Theta=69.23
  -3  12   5       37.25       39.29        3.49 o incl   0.2292E-01  # Theta=64.99
  -1  12   5       34.18       35.17        2.90 o incl   0.2851E-01  # Theta=63.05
   1  12   5       47.33       45.77        3.63 o incl   0.1824E-01  # Theta=63.05
   3  12   5       46.24       45.14        3.32 o incl   0.1937E-01  # Theta=64.99
   5  12   5       24.79       29.76        2.66 o incl   0.3813E-01  # Theta=69.23
  -4  13   5       18.11       21.83        2.26 o incl   0.5861E-01  # Theta=74.37
  -2  13   5       27.50       33.98        2.78 o incl   0.3235E-01  # Theta=70.41
   0  13   5       40.25       36.74        2.87 o incl   0.2612E-01  # Theta=69.23
   2  13   5       41.10       31.76        2.90 o incl   0.2887E-01  # Theta=70.41
   4  13   5       26.92       23.46        2.13 o incl   0.4922E-01  # Theta=74.37
   0   0   6      103.81       85.24        8.45 o incl   0.5063E-02  # Theta=42.21
   2   0   6      101.01       94.42        5.50 o incl   0.5886E-02  # Theta=42.97
   4   0   6      170.39      171.16        7.34 o incl   0.2173E-02  # Theta=45.26
   6   0   6      138.65      125.97        8.01 o incl   0.3237E-02  # Theta=49.07
   8   0   6       51.81       51.65        5.10 o incl   0.1324E-01  # Theta=54.56
  10   0   6       25.95       22.95        3.19 o incl   0.3953E-01  # Theta=62.25
  12   0   6        9.23       15.01        1.39 o incl   0.1154E+00  # Theta=74.57
 -11   1   6       40.04       35.34        5.21 o incl   0.1783E-01  # Theta=67.72
  -9   1   6      132.35      150.20        5.87 o incl   0.2980E-02  # Theta=58.28
  -7   1   6      260.63      251.81        9.99 o incl   0.1051E-02  # Theta=51.78
  -5   1   6      429.33      366.49       15.11 o incl   0.4639E-03  # Theta=47.16
  -3   1   6      427.85      404.68       12.50 o incl   0.4308E-03  # Theta=44.12
  -1   1   6      946.05      869.19       15.51 o incl   0.9993E-04  # Theta=42.59
   1   1   6      894.27      803.81       18.11 o incl   0.1135E-03  # Theta=42.59
   3   1   6      393.82      379.18       12.79 o incl   0.4896E-03  # Theta=44.12
   5   1   6      312.49      296.37       14.06 o incl   0.7241E-03  # Theta=47.16
   7   1   6      232.06      203.98       13.53 o incl   0.1253E-02  # Theta=51.78
   9   1   6      118.53      134.97        6.40 o incl   0.3499E-02  # Theta=58.28
  11   1   6       46.86       53.31        3.80 o incl   0.1564E-01  # Theta=67.72
 -10   2   6       30.19       37.37        3.07 o incl   0.2739E-01  # Theta=63.19
  -8   2   6       25.72       23.13        3.53 o incl   0.3658E-01  # Theta=55.37
  -6   2   6       81.51       81.06        6.06 o incl   0.7073E-02  # Theta=49.84
  -4   2   6       96.60       92.94        6.37 o incl   0.5600E-02  # Theta=46.02
  -2   2   6      173.82      163.12        7.52 o incl   0.2229E-02  # Theta=43.74
   0   2   6       98.74      102.79        5.70 o incl   0.5403E-02  # Theta=42.97
   2   2   6      167.53      158.21        7.64 o incl   0.2352E-02  # Theta=43.74
   4   2   6      104.75      109.04        7.82 o incl   0.4240E-02  # Theta=46.02
   6   2   6       63.58       59.25        7.55 o incl   0.8320E-02  # Theta=49.84
   8   2   6       72.47       67.77        6.18 o incl   0.8355E-02  # Theta=55.37
  10   2   6       15.26       15.34        2.43 o incl   0.7090E-01  # Theta=63.19
 -11   3   6       28.26       34.59        2.44 o incl   0.3317E-01  # Theta=69.98
  -9   3   6       78.32      102.18        4.33 o incl   0.6284E-02  # Theta=60.00
  -7   3   6      188.49      239.46        7.51 o incl   0.1378E-02  # Theta=53.36
  -5   3   6      341.35      309.97       13.05 o incl   0.6658E-03  # Theta=48.69
  -3   3   6      378.39      358.56       12.50 o incl   0.5338E-03  # Theta=45.64
  -1   3   6      431.62      385.96       11.65 o incl   0.4581E-03  # Theta=44.12
   1   3   6      496.07      458.44       12.91 o incl   0.3380E-03  # Theta=44.12
   3   3   6      421.09      407.87       14.05 o incl   0.4230E-03  # Theta=45.64
   5   3   6      390.59      365.49       14.95 o incl   0.4900E-03  # Theta=48.69
   7   3   6      195.77      185.48       10.73 o incl   0.1652E-02  # Theta=53.36
   9   3   6      110.96      102.48        7.38 o incl   0.4494E-02  # Theta=60.00
  11   3   6       43.43       47.59        2.94 o incl   0.1968E-01  # Theta=69.98
 -10   4   6       15.26       21.32        1.71 o incl   0.7051E-01  # Theta=66.14
  -8   4   6       37.46       46.79        3.76 o incl   0.1903E-01  # Theta=57.85
  -6   4   6       73.45       76.90        5.55 o incl   0.7882E-02  # Theta=52.18
  -4   4   6       27.91       31.69        3.39 o incl   0.3032E-01  # Theta=48.31
  -2   4   6      143.85      131.15        7.89 o incl   0.3054E-02  # Theta=46.02
   0   4   6      152.33      151.19        6.85 o incl   0.2707E-02  # Theta=45.26
   2   4   6       74.99       78.49        5.31 o incl   0.8009E-02  # Theta=46.02
   4   4   6       49.63       46.00        4.64 o incl   0.1537E-01  # Theta=48.31
   6   4   6       61.26       58.28        5.98 o incl   0.1020E-01  # Theta=52.18
   8   4   6       53.73       49.43        4.46 o incl   0.1469E-01  # Theta=57.85
  10   4   6       21.70       20.03        2.57 o incl   0.5283E-01  # Theta=66.14
  -9   5   6       36.45       51.63        2.63 o incl   0.2036E-01  # Theta=63.66
  -7   5   6      112.54      134.49        4.50 o incl   0.3908E-02  # Theta=56.60
  -5   5   6      247.82      243.96        9.00 o incl   0.1132E-02  # Theta=51.78
  -3   5   6      474.29      397.91       14.45 o incl   0.3972E-03  # Theta=48.69
  -1   5   6      300.18      266.76       10.24 o incl   0.8997E-03  # Theta=47.16
   1   5   6      423.96      375.01       11.30 o incl   0.4801E-03  # Theta=47.16
   3   5   6      354.62      325.13       12.28 o incl   0.6270E-03  # Theta=48.69
   5   5   6      257.83      240.17       11.05 o incl   0.1076E-02  # Theta=51.78
   7   5   6      130.15      124.79        6.97 o incl   0.3537E-02  # Theta=56.60
   9   5   6       75.50       71.73        5.31 o incl   0.8534E-02  # Theta=63.66
  11   5   6       27.42       31.55        3.40 o incl   0.3032E-01  # Theta=75.33
 -10   6   6       10.21       14.17        1.60 o incl   0.1101E+00  # Theta=71.83
  -8   6   6       25.39       32.45        2.45 o incl   0.3655E-01  # Theta=62.25
  -6   6   6       36.48       37.47        2.72 o incl   0.2741E-01  # Theta=56.19
  -4   6   6       40.73       48.79        4.27 o incl   0.1681E-01  # Theta=52.18
  -2   6   6       56.37       53.47        4.16 o incl   0.1419E-01  # Theta=49.84
   0   6   6      162.54      137.56        6.94 o incl   0.2861E-02  # Theta=49.07
   2   6   6       90.19       83.56        5.62 o incl   0.6836E-02  # Theta=49.84
   4   6   6       66.17       65.62        4.93 o incl   0.1004E-01  # Theta=52.18
   6   6   6       42.49       40.94        4.50 o incl   0.1821E-01  # Theta=56.19
   8   6   6       56.82       46.35        5.75 o incl   0.1249E-01  # Theta=62.25
  10   6   6        8.34       10.80        1.35 o incl   0.1550E+00  # Theta=71.83
  -9   7   6       35.58       49.45        2.03 o incl   0.2257E-01  # Theta=69.98
  -7   7   6       68.95       87.11        3.75 o incl   0.8284E-02  # Theta=61.79
  -5   7   6      113.92      129.97        5.44 o incl   0.3906E-02  # Theta=56.60
  -3   7   6      191.94      193.73        9.83 o incl   0.1642E-02  # Theta=53.36
  -1   7   6      216.58      205.79        7.23 o incl   0.1543E-02  # Theta=51.78
   1   7   6      256.08      233.03        8.72 o incl   0.1187E-02  # Theta=51.78
   3   7   6      244.96      228.70        8.60 o incl   0.1233E-02  # Theta=53.36
   5   7   6      151.88      138.30        7.77 o incl   0.2849E-02  # Theta=56.60
   7   7   6       90.16       88.36        7.07 o incl   0.5703E-02  # Theta=61.79
   9   7   6       43.23       41.64        3.27 o incl   0.2136E-01  # Theta=69.98
  -8   8   6       17.64       21.41        1.82 o incl   0.6609E-01  # Theta=69.40
  -6   8   6       36.35       41.32        2.84 o incl   0.2462E-01  # Theta=62.25
  -4   8   6       44.38       47.59        3.79 o incl   0.1779E-01  # Theta=57.85
  -2   8   6       55.54       59.77        3.76 o incl   0.1329E-01  # Theta=55.37
   0   8   6       61.61       54.17        3.76 o incl   0.1391E-01  # Theta=54.56
   2   8   6       46.99       38.16        3.38 o incl   0.2200E-01  # Theta=55.37
   4   8   6       45.51       43.42        3.37 o incl   0.1989E-01  # Theta=57.85
   6   8   6       28.03       27.12        2.64 o incl   0.3911E-01  # Theta=62.25
   8   8   6       20.22       20.19        2.75 o incl   0.5165E-01  # Theta=69.40
  -7   9   6       34.08       41.36        2.58 o incl   0.2582E-01  # Theta=69.98
  -5   9   6       51.99       72.21        3.85 o incl   0.1118E-01  # Theta=63.66
  -3   9   6       92.14       98.68        7.06 o incl   0.5139E-02  # Theta=60.00
  -1   9   6      118.97      124.93        5.30 o incl   0.3979E-02  # Theta=58.28
   1   9   6      143.09      144.71        6.98 o incl   0.2863E-02  # Theta=58.28
   3   9   6      106.10      102.68        4.93 o incl   0.5257E-02  # Theta=60.00
   5   9   6       61.13       58.57        4.25 o incl   0.1236E-01  # Theta=63.66
   7   9   6       46.58       51.46        3.23 o incl   0.1726E-01  # Theta=69.98
  -6  10   6       11.89       13.18        1.90 o incl   0.9994E-01  # Theta=71.83
  -4  10   6       13.73       19.81        2.38 o incl   0.6313E-01  # Theta=66.14
  -2  10   6       15.76       16.79        2.14 o incl   0.7301E-01  # Theta=63.19
   0  10   6       23.30       23.22        2.63 o incl   0.4638E-01  # Theta=62.25
   2  10   6       29.44       31.32        2.78 o incl   0.3352E-01  # Theta=63.19
   4  10   6       22.40       21.76        2.22 o incl   0.5463E-01  # Theta=66.14
   6  10   6       11.53       15.51        1.87 o incl   0.9139E-01  # Theta=71.83
  -5  11   6       27.06       30.09        2.34 o incl   0.3891E-01  # Theta=75.33
  -3  11   6       39.13       47.51        3.49 o incl   0.1912E-01  # Theta=69.98
  -1  11   6       46.92       53.80        3.20 o incl   0.1661E-01  # Theta=67.72
   1  11   6       40.18       41.05        2.64 o incl   0.2449E-01  # Theta=67.72
   3  11   6       32.10       33.55        2.67 o incl   0.3135E-01  # Theta=69.98
   0  12   6       15.78       14.21        3.46 o incl   0.5056E-01  # Theta=74.57
   1   0   7      281.15      237.14       11.37 o incl   0.1025E-02  # Theta=51.81
   3   0   7      185.63      181.66        9.46 o incl   0.1798E-02  # Theta=53.38
   5   0   7      132.09      128.59        8.70 o incl   0.3113E-02  # Theta=56.62
   7   0   7       88.46       77.72        6.40 o incl   0.6730E-02  # Theta=61.82
   9   0   7       22.53       25.91        3.33 o incl   0.3697E-01  # Theta=70.02
  -8   1   7       60.86       64.68        6.23 o incl   0.9167E-02  # Theta=65.66
  -6   1   7      108.41       91.47        8.84 o incl   0.4469E-02  # Theta=59.16
  -4   1   7      167.89      148.72       11.28 o incl   0.2130E-02  # Theta=54.99
  -2   1   7      133.86      114.06        7.14 o incl   0.3783E-02  # Theta=52.59
   0   1   7      282.66      233.17       11.31 o incl   0.1043E-02  # Theta=51.81
   2   1   7      290.14      262.07       10.06 o incl   0.9265E-03  # Theta=52.59
   4   1   7      153.55      143.83        8.70 o incl   0.2577E-02  # Theta=54.99
   6   1   7       93.80       85.40        6.37 o incl   0.6090E-02  # Theta=59.16
   8   1   7       61.04       62.46        3.30 o incl   0.1276E-01  # Theta=65.66
  -9   2   7       30.38       33.40        3.56 o incl   0.2716E-01  # Theta=71.23
  -7   2   7       49.65       69.26        4.75 o incl   0.1083E-01  # Theta=62.74
  -5   2   7      113.98      105.49        7.41 o incl   0.4282E-02  # Theta=57.46
  -3   2   7      227.77      204.76        9.65 o incl   0.1405E-02  # Theta=54.18
  -1   2   7      280.10      240.15       11.19 o incl   0.1019E-02  # Theta=52.59
   1   2   7      144.32      122.88        7.31 o incl   0.3353E-02  # Theta=52.59
   3   2   7      141.46      132.51        7.13 o incl   0.3126E-02  # Theta=54.18
   5   2   7      125.29      119.79        6.85 o incl   0.3735E-02  # Theta=57.46
   7   2   7       76.34       77.75        4.70 o incl   0.8294E-02  # Theta=62.74
   9   2   7       28.43       36.23        2.41 o incl   0.3192E-01  # Theta=71.23
  -8   3   7       37.22       43.87        2.55 o incl   0.2398E-01  # Theta=67.75
  -6   3   7       78.20       92.12        4.80 o incl   0.6860E-02  # Theta=60.92
  -4   3   7      137.65      117.18        7.87 o incl   0.3418E-02  # Theta=56.62
  -2   3   7      145.86      122.34        8.16 o incl   0.3162E-02  # Theta=54.18
   0   3   7      220.26      184.76        9.06 o incl   0.1629E-02  # Theta=53.38
   2   3   7      205.36      194.27        8.76 o incl   0.1625E-02  # Theta=54.18
   4   3   7      109.67      115.35        5.69 o incl   0.4415E-02  # Theta=56.62
   6   3   7       68.70       68.30        4.56 o incl   0.9880E-02  # Theta=60.92
   8   3   7       27.23       32.61        2.10 o incl   0.3764E-01  # Theta=67.75
  -7   4   7       41.62       43.05        3.04 o incl   0.2193E-01  # Theta=65.66
  -5   4   7       73.50       75.34        4.78 o incl   0.8639E-02  # Theta=60.03
  -3   4   7      121.24      115.69        6.12 o incl   0.4097E-02  # Theta=56.62
  -1   4   7      179.49      159.87        7.81 o incl   0.2204E-02  # Theta=54.99
   1   4   7      170.98      160.97        7.61 o incl   0.2279E-02  # Theta=54.99
   3   4   7      125.19      110.94        6.31 o incl   0.4125E-02  # Theta=56.62
   5   4   7       84.03       82.63        5.24 o incl   0.7182E-02  # Theta=60.03
   7   4   7       66.03       67.50        3.64 o incl   0.1105E-01  # Theta=65.66
   9   4   7       25.74       25.78        2.61 o incl   0.4193E-01  # Theta=75.38
  -8   5   7       19.53       30.18        2.07 o incl   0.4470E-01  # Theta=72.52
  -6   5   7       47.48       58.89        2.49 o incl   0.1614E-01  # Theta=64.66
  -4   5   7       84.05       79.22        4.83 o incl   0.7711E-02  # Theta=60.03
  -2   5   7      117.80      111.27        5.76 o incl   0.4392E-02  # Theta=57.46
   0   5   7      134.62      123.41        6.65 o incl   0.3568E-02  # Theta=56.62
   2   5   7      113.45      104.09        6.32 o incl   0.4646E-02  # Theta=57.46
   4   5   7       78.60       78.69        4.97 o incl   0.7933E-02  # Theta=60.03
   6   5   7       56.54       59.02        4.05 o incl   0.1290E-01  # Theta=64.66
   8   5   7       27.70       31.48        2.23 o incl   0.3761E-01  # Theta=72.52
  -7   6   7       27.94       39.51        2.98 o incl   0.2715E-01  # Theta=71.23
  -5   6   7       51.54       63.07        3.41 o incl   0.1340E-01  # Theta=64.66
  -3   6   7       80.50       69.51        5.64 o incl   0.8224E-02  # Theta=60.92
  -1   6   7      101.42       86.54        5.44 o incl   0.6200E-02  # Theta=59.16
   1   6   7      105.97       97.38        6.03 o incl   0.5246E-02  # Theta=59.16
   3   6   7      102.48       91.93        5.68 o incl   0.5711E-02  # Theta=60.92
   5   6   7       56.35       56.35        4.00 o incl   0.1350E-01  # Theta=64.66
   7   6   7       32.23       32.31        2.61 o incl   0.3296E-01  # Theta=71.23
  -6   7   7       29.06       31.08        3.20 o incl   0.3153E-01  # Theta=71.23
  -4   7   7       60.10       65.19        4.40 o incl   0.1114E-01  # Theta=65.66
  -2   7   7       84.70       78.72        5.78 o incl   0.7165E-02  # Theta=62.74
   0   7   7       80.04       74.84        5.80 o incl   0.7664E-02  # Theta=61.82
   2   7   7       74.67       67.15        4.78 o incl   0.9462E-02  # Theta=62.74
   4   7   7       40.06       44.70        3.22 o incl   0.2101E-01  # Theta=65.66
   6   7   7       36.01       38.64        3.33 o incl   0.2403E-01  # Theta=71.23
  -5   8   7       28.01       30.59        3.19 o incl   0.3196E-01  # Theta=72.52
  -3   8   7       33.72       34.80        3.16 o incl   0.2751E-01  # Theta=67.75
  -1   8   7       65.50       62.11        4.54 o incl   0.1102E-01  # Theta=65.66
   1   8   7       66.96       60.48        7.00 o incl   0.8501E-02  # Theta=65.66
   3   8   7       45.18       44.72        3.19 o incl   0.2008E-01  # Theta=67.75
   5   8   7       35.66       32.97        3.73 o incl   0.2513E-01  # Theta=72.52
  -2   9   7       37.00       33.40        4.37 o incl   0.2189E-01  # Theta=71.23
   0   9   7       27.77       27.16        3.97 o incl   0.2909E-01  # Theta=70.02
   2   9   7       30.97       31.08        3.39 o incl   0.2937E-01  # Theta=71.23
   4   9   7       21.86       30.59        3.59 o incl   0.3136E-01  # Theta=75.38
   0   0   8       52.14       48.64        5.24 o incl   0.1326E-01  # Theta=63.61
   2   0   8       81.61       81.12        5.15 o incl   0.7231E-02  # Theta=64.58
   4   0   8       58.10       67.94        4.39 o incl   0.1061E-01  # Theta=67.66
   6   0   8       37.03       43.27        2.81 o incl   0.2300E-01  # Theta=73.78
  -5   1   8       20.97       25.69        2.47 o incl   0.4541E-01  # Theta=70.52
  -3   1   8       31.09       36.70        3.41 o incl   0.2533E-01  # Theta=66.08
  -1   1   8       54.89       56.91        3.69 o incl   0.1369E-01  # Theta=64.09
   1   1   8       68.26       57.61        5.41 o incl   0.1028E-01  # Theta=64.09
   3   1   8       30.64       30.27        4.35 o incl   0.2430E-01  # Theta=66.08
   5   1   8       19.78       24.21        2.78 o incl   0.4463E-01  # Theta=70.52
  -6   2   8       23.66       32.33        4.27 o incl   0.2537E-01  # Theta=75.25
  -4   2   8       52.90       51.99        5.55 o incl   0.1201E-01  # Theta=68.77
  -2   2   8       74.51       69.94        7.20 o incl   0.7085E-02  # Theta=65.58
   0   2   8       86.30       85.95        4.77 o incl   0.6832E-02  # Theta=64.58
   2   2   8       71.21       64.87        5.90 o incl   0.8731E-02  # Theta=65.58
   4   2   8       44.06       53.10        4.70 o incl   0.1405E-01  # Theta=68.77
   6   2   8       28.96       43.13        3.24 o incl   0.2352E-01  # Theta=75.25
  -5   3   8       25.57       25.66        3.21 o incl   0.3640E-01  # Theta=73.08
  -3   3   8       32.04       32.60        4.37 o incl   0.2279E-01  # Theta=68.21
  -1   3   8       26.79       29.98        3.11 o incl   0.3299E-01  # Theta=66.08
   1   3   8       31.48       36.41        3.00 o incl   0.2721E-01  # Theta=66.08
   3   3   8       30.39       35.84        4.21 o incl   0.2250E-01  # Theta=68.21
   5   3   8       18.40       23.59        2.47 o incl   0.5018E-01  # Theta=73.08
  -4   4   8       39.28       41.13        4.02 o incl   0.1955E-01  # Theta=72.41
  -2   4   8       48.27       51.50        4.19 o incl   0.1491E-01  # Theta=68.77
   0   4   8       57.01       66.71        3.84 o incl   0.1146E-01  # Theta=67.66
   2   4   8       40.72       54.35        3.36 o incl   0.1666E-01  # Theta=68.77
   4   4   8       29.30       38.94        3.37 o incl   0.2485E-01  # Theta=72.41
  -3   5   8       22.29       24.70        2.80 o incl   0.4253E-01  # Theta=73.08
  -1   5   8       24.34       27.07        3.44 o incl   0.3350E-01  # Theta=70.52
   1   5   8       18.31       23.76        2.54 o incl   0.4933E-01  # Theta=70.52
   3   5   8       16.83       25.64        2.35 o incl   0.5000E-01  # Theta=73.08
  -2   6   8       36.34       43.48        5.45 o incl   0.1534E-01  # Theta=75.25
   0   6   8       36.79       41.81        3.56 o incl   0.2137E-01  # Theta=73.78
# No of reflections output =   1286
# No of reflections in LSQ =   1286
#   o =   1286 < =      0 x =      0 h =      0 l =      0
