# Supplementary material for: Variable temperature studies of tetra­pyridine­silver(I) hexa­fluoro­phosphate and tetra­pyridine­silver(I) hexa­fluoro­anti­monate
Source: Acta Crystallogr E Crystallogr Commun. 2024 Nov 28;80(Pt 12):1326–30. doi: 10.1107/S2056989024006972 (PMC11789188; doi:10.1107/S2056989024006972)
Supplement: Supplementary file 5 [file e-80-01326-II-100Ksup5.hkl]

data_II-100K
#  xcalibur in  R:\PartIIs\2023-AliceMcNell
_audit_creation_date        "24-04-29"
_audit_creation_method      'CRYSTALS' 

_cell_length_a                    13.34610(10)
_cell_angle_alpha                 90
_cell_length_b                    13.34610(10)
_cell_angle_beta                  90
_cell_length_c                    6.57980(10)
_cell_angle_gamma                 90
loop_
 _symmetry_equiv_pos_as_xyz
 'x,y,z'
 'x+1/2,y+1/2,z+1/2'
 'y,-x,-z'
 'y+1/2,-x+1/2,-z+1/2'
 '-x,-y,z'
 '-x+1/2,-y+1/2,z+1/2'
 '-y,x,-z'
 '-y+1/2,x+1/2,-z+1/2'

# NOTE FO on scale of Fc,      0.23063
# Status flags: 
#    o - used in refinement 
#    < - excluded by I/sigmaI cutoff 
#    l - excluded at low resolution  
#    h - excluded at high resolution  
#    x - excluded for another reason  

loop_
_refln_index_h
_refln_index_k
_refln_index_l
_refln_F_squared_meas
_refln_F_squared_calc
_refln_F_squared_sigma
_refln_include_status
_refln_refinement_status
_refln_refinement_weight
   1   1   0      564.92      538.95       18.29 o incl   0.1060E-02  # Theta= 4.69
   0   2   0    35458.39    36030.68      233.54 o incl   0.5972E-06  # Theta= 6.63
   2   2   0    30486.95    33429.39      329.51 o incl   0.6959E-06  # Theta= 9.40
  -1   3   0    12129.24    12119.78      116.80 o incl   0.4933E-05  # Theta=10.53
   1   3   0      360.48      348.10       19.31 o incl   0.1472E-02  # Theta=10.53
   3   3   0      258.96      244.91       30.23 o incl   0.9093E-03  # Theta=14.19
  -2   4   0    26698.02    29207.36      227.50 o incl   0.9353E-06  # Theta=14.97
   0   4   0    19016.33    19223.55      178.86 o incl   0.2008E-05  # Theta=13.36
   2   4   0    27399.40    28502.87      253.76 o incl   0.9389E-06  # Theta=14.97
   4   4   0    18062.44    18913.70      232.90 o incl   0.2019E-05  # Theta=19.07
  -3   5   0     1142.91     1016.16       68.41 o incl   0.1528E-03  # Theta=19.68
  -1   5   0     1743.55     1609.56       49.36 o incl   0.1526E-03  # Theta=17.13
   1   5   0     5733.86     5452.15       80.58 o incl   0.2115E-04  # Theta=17.13
   3   5   0      595.13      582.73       36.75 o incl   0.4917E-03  # Theta=19.68
   5   5   0      609.79      530.63       49.31 o incl   0.3265E-03  # Theta=24.11
  -4   6   0    29756.82    30014.78      400.07 o incl   0.7753E-06  # Theta=24.62
  -2   6   0    10756.34    11102.74      179.61 o incl   0.5328E-05  # Theta=21.43
   0   6   0    28440.93    28487.78      221.73 o incl   0.9316E-06  # Theta=20.28
   2   6   0    44123.42    43558.29      391.45 o incl   0.3901E-06  # Theta=21.43
   4   6   0    20836.04    20748.50      333.86 o incl   0.1517E-05  # Theta=24.62
   6   6   0    17165.97    16890.83      295.08 o incl   0.2199E-05  # Theta=29.35
  -5   7   0     2237.06     2194.06      106.08 o incl   0.5468E-04  # Theta=29.80
  -3   7   0     1410.23     1150.50       71.69 o incl   0.1318E-03  # Theta=26.10
  -1   7   0     2928.66     2875.74       61.38 o incl   0.6477E-04  # Theta=24.11
   1   7   0     1777.43     1701.34       71.71 o incl   0.1042E-03  # Theta=24.11
   3   7   0     1368.24     1297.72       69.95 o incl   0.1307E-03  # Theta=26.10
   5   7   0      875.65      760.79       54.48 o incl   0.2428E-03  # Theta=29.80
   7   7   0     1441.69     1460.94       59.56 o incl   0.1467E-03  # Theta=34.88
  -6   8   0    12185.48    11857.75      235.88 o incl   0.4173E-05  # Theta=35.28
  -4   8   0    14117.12    13800.56      247.47 o incl   0.3239E-05  # Theta=31.11
  -2   8   0    20542.12    20343.81      254.01 o incl   0.1686E-05  # Theta=28.45
   0   8   0    20573.36    20152.09      194.92 o incl   0.1782E-05  # Theta=27.52
   2   8   0    27441.53    27330.82      327.22 o incl   0.9482E-06  # Theta=28.45
   4   8   0    14532.62    14606.57      295.90 o incl   0.2786E-05  # Theta=31.11
   6   8   0    10058.46     9828.03      111.08 o incl   0.7186E-05  # Theta=35.28
   8   8   0     7789.06     7823.36       81.75 o incl   0.1159E-04  # Theta=40.81
  -7   9   0      417.61      446.03       18.85 o incl   0.1281E-02  # Theta=41.19
  -5   9   0     3257.45     3259.00       51.08 o incl   0.5789E-04  # Theta=36.49
  -3   9   0       10.32       18.67        9.87 o incl   0.9567E-02  # Theta=33.23
  -1   9   0       43.76       20.52       21.83 o incl   0.2041E-02  # Theta=31.54
   1   9   0     1708.10     1610.53       66.35 o incl   0.1177E-03  # Theta=31.54
   3   9   0      101.35       63.78       17.32 o incl   0.2937E-02  # Theta=33.23
   5   9   0       33.41       31.98        5.03 o incl   0.2474E-01  # Theta=36.49
   7   9   0      308.94      324.56       15.30 o incl   0.2015E-02  # Theta=41.19
   9   9   0      374.94      396.26       15.33 o incl   0.1692E-02  # Theta=47.33
  -8  10   0     5241.76     4990.41       58.94 o incl   0.2642E-04  # Theta=47.71
  -6  10   0     9361.09     9218.90       76.32 o incl   0.8542E-05  # Theta=42.35
  -4  10   0     8542.85     8745.76       86.13 o incl   0.9502E-05  # Theta=38.47
  -2  10   0    10236.10     9791.15      129.97 o incl   0.6930E-05  # Theta=36.09
   0  10   0     9633.48    10048.07      104.02 o incl   0.7269E-05  # Theta=35.28
   2  10   0     9990.48    10231.05      186.20 o incl   0.5961E-05  # Theta=36.09
   4  10   0     3073.00     3144.48       59.08 o incl   0.5878E-04  # Theta=38.47
   6  10   0     4854.78     4973.79       57.76 o incl   0.2799E-04  # Theta=42.35
   8  10   0     5241.93     5510.90       71.96 o incl   0.2267E-04  # Theta=47.71
  10  10   0     3382.95     3434.83       53.10 o incl   0.5305E-04  # Theta=54.78
  -9  11   0      143.45      144.46        9.87 o incl   0.5405E-02  # Theta=55.18
  -7  11   0       35.35       34.46        4.64 o incl   0.2633E-01  # Theta=48.86
  -5  11   0       43.66       22.77        5.45 o incl   0.2284E-01  # Theta=44.26
  -3  11   0        7.14        9.17        5.15 o incl   0.3311E-01  # Theta=41.19
  -1  11   0      236.34      212.47       17.35 o incl   0.2181E-02  # Theta=39.64
   1  11   0      574.41      588.31       29.43 o incl   0.6488E-03  # Theta=39.64
   3  11   0     1478.65     1547.83       37.72 o incl   0.2012E-03  # Theta=41.19
   5  11   0      306.26      315.32       13.73 o incl   0.2251E-02  # Theta=44.26
   7  11   0      940.60      890.12       27.56 o incl   0.4577E-03  # Theta=48.86
   9  11   0      481.59      462.57       17.71 o incl   0.1264E-02  # Theta=55.18
  11  11   0      166.88      165.91        7.39 o incl   0.6224E-02  # Theta=63.97
 -10  12   0     2026.97     2088.50       25.43 o incl   0.1457E-03  # Theta=64.46
  -8  12   0     2853.48     2737.24       43.36 o incl   0.7904E-04  # Theta=56.42
  -6  12   0     5779.05     5996.38       65.74 o incl   0.1973E-04  # Theta=50.80
  -4  12   0     4794.11     4875.52       69.12 o incl   0.2759E-04  # Theta=46.94
  -2  12   0     4017.17     3897.97       59.37 o incl   0.4073E-04  # Theta=44.65
   0  12   0     6337.13     6722.58       88.83 o incl   0.1540E-04  # Theta=43.88
   2  12   0     3112.09     3376.16       70.67 o incl   0.5041E-04  # Theta=44.65
   4  12   0     5789.32     5866.23       61.16 o incl   0.2048E-04  # Theta=46.94
   6  12   0     6551.48     6795.60       71.63 o incl   0.1555E-04  # Theta=50.80
   8  12   0     6346.21     6631.58       78.98 o incl   0.1603E-04  # Theta=56.42
  10  12   0     2329.18     2603.21       35.85 o incl   0.9783E-04  # Theta=64.46
  -9  13   0       44.70       38.67        3.43 o incl   0.3176E-01  # Theta=65.97
  -7  13   0       35.03       25.27        4.63 o incl   0.2888E-01  # Theta=58.53
  -5  13   0      718.38      796.09       24.11 o incl   0.6041E-03  # Theta=53.57
  -3  13   0      200.00      226.89       11.38 o incl   0.3547E-02  # Theta=50.41
  -1  13   0       65.17       72.52        8.34 o incl   0.9446E-02  # Theta=48.86
   1  13   0      282.38      317.93       17.45 o incl   0.1809E-02  # Theta=48.86
   3  13   0      260.62      273.93       13.41 o incl   0.2585E-02  # Theta=50.41
   5  13   0      129.32      108.79       10.41 o incl   0.5719E-02  # Theta=53.57
   7  13   0      289.37      300.37       11.39 o incl   0.2717E-02  # Theta=58.53
   9  13   0      199.00      223.49        7.80 o incl   0.4701E-02  # Theta=65.97
  -8  14   0     2072.23     2155.83       28.38 o incl   0.1362E-03  # Theta=68.66
  -6  14   0     3401.02     2947.16       55.74 o incl   0.6093E-04  # Theta=61.62
  -4  14   0     2985.97     2844.57       41.05 o incl   0.7495E-04  # Theta=57.25
  -2  14   0     5690.23     5571.24       72.93 o incl   0.2125E-04  # Theta=54.78
   0  14   0     5380.93     5380.22       56.65 o incl   0.2398E-04  # Theta=53.97
   2  14   0     5971.31     5957.88       59.18 o incl   0.1980E-04  # Theta=54.78
   4  14   0     5337.46     5343.06       51.57 o incl   0.2461E-04  # Theta=57.25
   6  14   0     1342.46     1326.06       24.32 o incl   0.2969E-03  # Theta=61.62
   8  14   0     3271.63     3334.87       37.38 o incl   0.6035E-04  # Theta=68.66
  -7  15   0       75.75       89.83        5.79 o incl   0.1258E-01  # Theta=72.97
  -5  15   0      284.32      288.35       11.12 o incl   0.2854E-02  # Theta=65.97
  -3  15   0      419.06      406.76       12.77 o incl   0.1820E-02  # Theta=62.08
  -1  15   0      135.91      141.35        6.65 o incl   0.7773E-02  # Theta=60.27
   1  15   0      281.56      275.10       10.43 o incl   0.3082E-02  # Theta=60.27
   3  15   0      284.10      265.38        9.76 o incl   0.3275E-02  # Theta=62.08
   5  15   0       44.13       41.00        4.51 o incl   0.2465E-01  # Theta=65.97
   7  15   0      392.89      404.05       10.24 o incl   0.2094E-02  # Theta=72.97
  -4  16   0     2204.16     2173.68       25.13 o incl   0.1327E-03  # Theta=72.30
  -2  16   0     1755.34     1756.37       30.05 o incl   0.1815E-03  # Theta=68.66
   0  16   0     1679.81     1730.60       18.58 o incl   0.2114E-03  # Theta=67.55
   2  16   0     3311.55     3462.18       29.01 o incl   0.5934E-04  # Theta=68.66
   4  16   0     2596.65     2766.73       22.80 o incl   0.9196E-04  # Theta=72.30
   1   0   1    14423.58    14129.08      103.70 o incl   0.3708E-05  # Theta= 7.51
   3   0   1    24269.04    24655.97      244.85 o incl   0.1217E-05  # Theta=12.07
   5   0   1    11814.03    11641.32      116.91 o incl   0.5275E-05  # Theta=18.16
   7   0   1    13159.84    12813.48      264.78 o incl   0.3514E-05  # Theta=24.90
   9   0   1     9815.46     9739.04      270.77 o incl   0.5087E-05  # Theta=32.20
  11   0   1     1521.83     1574.21       37.22 o incl   0.1969E-03  # Theta=40.25
  13   0   1     1432.80     1451.38       32.06 o incl   0.2356E-03  # Theta=49.47
  15   0   1     1297.59     1325.58       24.28 o incl   0.3008E-03  # Theta=60.97
 -16   1   1     1379.17     1372.43       28.95 o incl   0.2637E-03  # Theta=68.97
 -14   1   1     2718.70     2818.01       40.08 o incl   0.8011E-04  # Theta=55.00
 -12   1   1     3187.19     3389.85       41.26 o incl   0.5918E-04  # Theta=44.86
 -10   1   1     2361.71     2418.44       42.77 o incl   0.9948E-04  # Theta=36.31
  -8   1   1     7786.38     7455.80      225.02 o incl   0.7974E-05  # Theta=28.70
  -6   1   1    12013.42    11491.60      234.44 o incl   0.4348E-05  # Theta=21.74
  -4   1   1    26311.31    26182.25      241.45 o incl   0.1078E-05  # Theta=15.39
  -2   1   1    49512.47    49168.24      409.50 o incl   0.3101E-06  # Theta=10.04
   0   1   1    14232.64    13801.14      101.11 o incl   0.3860E-05  # Theta= 7.51
   2   1   1    20367.88    19212.67      218.50 o incl   0.1866E-05  # Theta=10.04
   4   1   1     2012.88     2073.24       64.00 o incl   0.9760E-04  # Theta=15.39
   6   1   1    11901.22    11523.85      169.33 o incl   0.4924E-05  # Theta=21.74
   8   1   1     6236.07     6676.44      152.58 o incl   0.1261E-04  # Theta=28.70
  10   1   1     3755.98     3741.98       65.54 o incl   0.4271E-04  # Theta=36.31
  12   1   1     2370.68     2365.73       42.34 o incl   0.1023E-03  # Theta=44.86
  14   1   1     1743.98     1830.32       29.23 o incl   0.1761E-03  # Theta=55.00
  16   1   1     1062.96     1126.19       18.91 o incl   0.4232E-03  # Theta=68.97
 -15   2   1     1221.53     1211.89       20.26 o incl   0.3600E-03  # Theta=61.88
 -13   2   1     3672.49     3848.08       51.98 o incl   0.4487E-04  # Theta=50.24
 -11   2   1     2281.96     2316.39       46.05 o incl   0.1025E-03  # Theta=41.02
  -9   2   1     6219.35     6488.57      199.70 o incl   0.1067E-04  # Theta=33.04
  -7   2   1    12146.19    11575.08      216.32 o incl   0.4449E-05  # Theta=25.88
  -5   2   1    10598.40    12092.32      129.60 o incl   0.5276E-05  # Theta=19.41
  -3   2   1     2242.82     2593.85       55.20 o incl   0.8495E-04  # Theta=13.83
  -1   2   1    15164.34    15310.72       98.34 o incl   0.3256E-05  # Theta=10.04
   1   2   1    49937.39    51939.91      418.85 o incl   0.2870E-06  # Theta=10.04
   3   2   1     5834.83     5644.98      133.74 o incl   0.1639E-04  # Theta=13.83
   5   2   1     3501.35     3742.13       95.99 o incl   0.3638E-04  # Theta=19.41
   7   2   1     5704.80     5762.18      128.20 o incl   0.1664E-04  # Theta=25.88
   9   2   1     3469.36     3577.60      122.82 o incl   0.3097E-04  # Theta=33.04
  11   2   1     2769.43     2803.16       54.56 o incl   0.7189E-04  # Theta=41.02
  13   2   1     1092.01     1022.61       25.06 o incl   0.4100E-03  # Theta=50.24
  15   2   1     1612.69     1641.29       26.79 o incl   0.2107E-03  # Theta=61.88
 -16   3   1      910.00      920.06       21.71 o incl   0.5234E-03  # Theta=71.37
 -14   3   1     2081.80     2076.17       34.01 o incl   0.1344E-03  # Theta=56.65
 -12   3   1     3442.67     3663.12       45.48 o incl   0.5067E-04  # Theta=46.39
 -10   3   1     3196.94     3445.23       50.04 o incl   0.5537E-04  # Theta=37.90
  -8   3   1     7029.82     7086.91      199.49 o incl   0.9491E-05  # Theta=30.48
  -6   3   1     6707.17     6817.71      170.82 o incl   0.1117E-04  # Theta=23.88
  -4   3   1    10334.92    10425.42      185.74 o incl   0.5753E-05  # Theta=18.16
  -2   3   1     4604.98     4732.27       68.55 o incl   0.2925E-04  # Theta=13.83
   0   3   1    28300.78    27936.35      162.86 o incl   0.9786E-06  # Theta=12.07
   2   3   1     3295.79     3548.91       67.44 o incl   0.4760E-04  # Theta=13.83
   4   3   1     6432.83     6543.10      128.99 o incl   0.1386E-04  # Theta=18.16
   6   3   1     9765.49     9712.31      217.23 o incl   0.5901E-05  # Theta=23.88
   8   3   1     7365.08     7223.12      161.34 o incl   0.1052E-04  # Theta=30.48
  10   3   1     4225.28     4255.58       73.21 o incl   0.3372E-04  # Theta=37.90
  12   3   1     2154.43     2179.84       40.97 o incl   0.1178E-03  # Theta=46.39
  14   3   1      948.06      923.62       24.11 o incl   0.4840E-03  # Theta=56.65
  16   3   1      936.15      933.15       14.59 o incl   0.5878E-03  # Theta=71.37
 -15   4   1     1283.89     1349.83       25.67 o incl   0.2916E-03  # Theta=64.74
 -13   4   1     3077.96     3144.81       36.20 o incl   0.6743E-04  # Theta=52.59
 -11   4   1     1610.91     1726.78       27.73 o incl   0.1985E-03  # Theta=43.33
  -9   4   1     2013.51     2137.11       58.98 o incl   0.1013E-03  # Theta=35.51
  -7   4   1     7611.16     7476.17      148.30 o incl   0.1042E-04  # Theta=28.70
  -5   4   1    10308.09    10245.94      154.11 o incl   0.6256E-05  # Theta=22.83
  -3   4   1     3973.99     3945.92       76.69 o incl   0.3695E-04  # Theta=18.16
  -1   4   1      642.84      705.35       24.25 o incl   0.6814E-03  # Theta=15.39
   1   4   1    24350.58    24476.32      174.66 o incl   0.1272E-05  # Theta=15.39
   3   4   1     7714.76     7899.46      146.88 o incl   0.9842E-05  # Theta=18.16
   5   4   1     4306.93     4502.10      117.20 o incl   0.2483E-04  # Theta=22.83
   7   4   1     3519.96     3659.63      118.53 o incl   0.3131E-04  # Theta=28.70
   9   4   1     5713.75     5696.38      105.34 o incl   0.1847E-04  # Theta=35.51
  11   4   1     2798.34     2876.83       41.21 o incl   0.7661E-04  # Theta=43.33
  13   4   1     1805.08     1760.19       36.47 o incl   0.1660E-03  # Theta=52.59
  15   4   1     2789.23     2784.91       37.48 o incl   0.8097E-04  # Theta=64.74
 -14   5   1     1334.70     1309.45       29.62 o incl   0.2759E-03  # Theta=60.07
 -12   5   1     1059.25     1072.77       22.98 o incl   0.4152E-03  # Theta=49.47
 -10   5   1     2953.70     3152.64       56.97 o incl   0.6082E-04  # Theta=41.02
  -8   5   1     4018.51     4013.94      116.85 o incl   0.2815E-04  # Theta=33.88
  -6   5   1     8686.80     8839.18      134.54 o incl   0.8448E-05  # Theta=27.78
  -4   5   1     6117.78     5832.46      145.52 o incl   0.1478E-04  # Theta=22.83
  -2   5   1     5191.84     5331.93       80.17 o incl   0.2298E-04  # Theta=19.41
   0   5   1    12272.90    11959.44      127.31 o incl   0.4923E-05  # Theta=18.16
   2   5   1    14075.46    14156.20      148.12 o incl   0.3608E-05  # Theta=19.41
   4   5   1    10095.55    10654.23      199.03 o incl   0.5525E-05  # Theta=22.83
   6   5   1     4986.08     5120.54      119.18 o incl   0.2061E-04  # Theta=27.78
   8   5   1     7355.99     6862.18      162.90 o incl   0.1096E-04  # Theta=33.88
  10   5   1     2905.20     2842.41       55.58 o incl   0.6865E-04  # Theta=41.02
  12   5   1     1339.79     1380.78       27.60 o incl   0.2722E-03  # Theta=49.47
  14   5   1     2673.65     2649.48       55.03 o incl   0.7701E-04  # Theta=60.07
 -15   6   1     1251.61     1279.05       19.38 o incl   0.3398E-03  # Theta=70.14
 -13   6   1     3072.54     3147.62       52.04 o incl   0.6156E-04  # Theta=56.65
 -11   6   1     1268.59     1290.10       24.17 o incl   0.3142E-03  # Theta=47.16
  -9   6   1     1316.06     1431.67       43.88 o incl   0.2020E-03  # Theta=39.47
  -7   6   1     4454.31     4859.38      197.99 o incl   0.1449E-04  # Theta=33.04
  -5   6   1     5256.49     5401.17      145.80 o incl   0.1686E-04  # Theta=27.78
  -3   6   1     8274.52     8757.81      184.26 o incl   0.7704E-05  # Theta=23.88
  -1   6   1    11867.53    11872.25      142.63 o incl   0.4965E-05  # Theta=21.74
   1   6   1    12495.65    12473.91      142.89 o incl   0.4537E-05  # Theta=21.74
   3   6   1     5680.42     5774.05      110.01 o incl   0.1794E-04  # Theta=23.88
   5   6   1     8195.68     8078.30      170.17 o incl   0.8714E-05  # Theta=27.78
   7   6   1     8739.53     8597.26      173.17 o incl   0.7862E-05  # Theta=33.04
   9   6   1     5633.02     5313.76       82.09 o incl   0.2182E-04  # Theta=39.47
  11   6   1     2523.81     2400.53       47.90 o incl   0.9269E-04  # Theta=47.16
  13   6   1     1571.20     1653.02       25.91 o incl   0.2143E-03  # Theta=56.65
  15   6   1     1100.09     1046.14       35.85 o incl   0.3167E-03  # Theta=70.14
 -14   7   1     1422.93     1580.44       22.27 o incl   0.2452E-03  # Theta=65.74
 -12   7   1     1596.56     1695.61       28.63 o incl   0.2006E-03  # Theta=54.19
 -10   7   1     2764.81     2918.73       47.62 o incl   0.7264E-04  # Theta=45.62
  -8   7   1     5047.43     5342.47       69.11 o incl   0.2420E-04  # Theta=38.69
  -6   7   1     8260.45     8182.12      270.43 o incl   0.6214E-05  # Theta=33.04
  -4   7   1     4354.85     4260.89      114.97 o incl   0.2623E-04  # Theta=28.70
  -2   7   1     7560.59     7481.15      136.25 o incl   0.1085E-04  # Theta=25.88
   0   7   1    11242.86    11117.40      129.23 o incl   0.5647E-05  # Theta=24.90
   2   7   1    11250.59    11333.54      164.76 o incl   0.5218E-05  # Theta=25.88
   4   7   1     8077.50     7907.04      223.89 o incl   0.7527E-05  # Theta=28.70
   6   7   1     6290.65     6164.50      140.30 o incl   0.1422E-04  # Theta=33.04
   8   7   1     5439.27     5266.51       82.43 o incl   0.2248E-04  # Theta=38.69
  10   7   1     3273.16     3178.94       45.56 o incl   0.6120E-04  # Theta=45.62
  12   7   1     1420.92     1364.36       24.68 o incl   0.2785E-03  # Theta=54.19
  14   7   1     1162.95     1358.11       23.80 o incl   0.3119E-03  # Theta=65.74
 -13   8   1      715.66      733.61       16.58 o incl   0.8027E-03  # Theta=62.81
 -11   8   1     2271.38     2360.83       40.65 o incl   0.1061E-03  # Theta=52.59
  -9   8   1     2883.03     2860.14       39.99 o incl   0.7640E-04  # Theta=44.86
  -7   8   1     5906.46     5977.88       65.65 o incl   0.1955E-04  # Theta=38.69
  -5   8   1     7200.70     6768.49      191.10 o incl   0.1008E-04  # Theta=33.88
  -3   8   1     7569.19     7184.13      147.04 o incl   0.1094E-04  # Theta=30.48
  -1   8   1     6402.36     6399.86      115.99 o incl   0.1484E-04  # Theta=28.70
   1   8   1     6859.77     6945.15      105.69 o incl   0.1352E-04  # Theta=28.70
   3   8   1     7190.23     6862.38      138.81 o incl   0.1203E-04  # Theta=30.48
   5   8   1     3413.91     3413.58      145.91 o incl   0.2680E-04  # Theta=33.88
   7   8   1     4577.51     4533.11       77.10 o incl   0.2969E-04  # Theta=38.69
   9   8   1     1869.22     1740.50       46.64 o incl   0.1447E-03  # Theta=44.86
  11   8   1     1788.27     1713.22       39.06 o incl   0.1653E-03  # Theta=52.59
  13   8   1     1344.21     1406.41       34.74 o incl   0.2379E-03  # Theta=62.81
 -12   9   1     2650.40     2835.35       41.01 o incl   0.8000E-04  # Theta=60.97
 -10   9   1     1576.17     1554.57       31.03 o incl   0.2139E-03  # Theta=51.81
  -8   9   1     1591.78     1627.19       34.21 o incl   0.1951E-03  # Theta=44.86
  -6   9   1     4887.07     5037.46       51.07 o incl   0.2787E-04  # Theta=39.47
  -4   9   1     6402.32     6248.64       65.37 o incl   0.1769E-04  # Theta=35.51
  -2   9   1     4477.50     4189.44      144.57 o incl   0.2188E-04  # Theta=33.04
   0   9   1    11039.00    10496.16      180.65 o incl   0.5568E-05  # Theta=32.20
   2   9   1     6345.48     6291.74      133.98 o incl   0.1421E-04  # Theta=33.04
   4   9   1     2270.74     2411.63       41.54 o incl   0.1029E-03  # Theta=35.51
   6   9   1     2737.44     2616.35       59.55 o incl   0.7406E-04  # Theta=39.47
   8   9   1     3360.88     3152.11       70.76 o incl   0.5172E-04  # Theta=44.86
  10   9   1     1537.66     1436.26       36.30 o incl   0.2160E-03  # Theta=51.81
  12   9   1     1414.46     1298.71       30.77 o incl   0.2666E-03  # Theta=60.97
 -13  10   1      837.56      953.45       15.37 o incl   0.5948E-03  # Theta=72.67
 -11  10   1     2298.48     2400.96       32.53 o incl   0.1103E-03  # Theta=60.07
  -9  10   1     1512.74     1464.14       31.29 o incl   0.2309E-03  # Theta=51.81
  -7  10   1     3266.55     3218.74       43.99 o incl   0.6092E-04  # Theta=45.62
  -5  10   1     2619.76     2651.35       37.12 o incl   0.8894E-04  # Theta=41.02
  -3  10   1     3471.78     3333.98       56.20 o incl   0.5302E-04  # Theta=37.90
  -1  10   1     2533.33     2650.38       51.75 o incl   0.8126E-04  # Theta=36.31
   1  10   1     1490.09     1616.52       45.26 o incl   0.1720E-03  # Theta=36.31
   3  10   1     3554.06     3672.58       72.66 o incl   0.4289E-04  # Theta=37.90
   5  10   1     2708.39     2786.69       56.80 o incl   0.7196E-04  # Theta=41.02
   7  10   1     2917.73     2939.86       45.69 o incl   0.7103E-04  # Theta=45.62
   9  10   1     1168.31     1103.23       27.25 o incl   0.3569E-03  # Theta=51.81
  11  10   1      899.19      859.63       24.40 o incl   0.5197E-03  # Theta=60.07
  13  10   1      490.35      567.57       11.00 o incl   0.1391E-02  # Theta=72.67
 -12  11   1      982.83     1071.91       14.71 o incl   0.4931E-03  # Theta=71.37
 -10  11   1     1247.81     1337.66       26.27 o incl   0.2949E-03  # Theta=60.07
  -8  11   1     2174.77     2102.59       38.18 o incl   0.1246E-03  # Theta=52.59
  -6  11   1     2455.65     2524.96       53.32 o incl   0.8516E-04  # Theta=47.16
  -4  11   1     2959.56     2983.69       46.88 o incl   0.6885E-04  # Theta=43.33
  -2  11   1     3885.24     3919.15       60.89 o incl   0.4090E-04  # Theta=41.02
   0  11   1     1531.84     1660.64       40.89 o incl   0.1775E-03  # Theta=40.25
   2  11   1     2696.96     2750.70       48.32 o incl   0.7783E-04  # Theta=41.02
   4  11   1     2728.88     2781.23       46.43 o incl   0.7775E-04  # Theta=43.33
   6  11   1     1170.89     1189.76       30.80 o incl   0.3126E-03  # Theta=47.16
   8  11   1     2605.00     2558.06       46.02 o incl   0.8720E-04  # Theta=52.59
  10  11   1     2693.35     2588.55       42.21 o incl   0.8701E-04  # Theta=60.07
  12  11   1     1237.39     1226.88       20.78 o incl   0.3514E-03  # Theta=71.37
 -11  12   1     1150.83     1201.41       30.89 o incl   0.3114E-03  # Theta=71.37
  -9  12   1      875.62      881.66       16.62 o incl   0.6188E-03  # Theta=60.97
  -7  12   1      934.73      912.33       19.28 o incl   0.5486E-03  # Theta=54.19
  -5  12   1     1233.09     1204.70       26.92 o incl   0.3246E-03  # Theta=49.47
  -3  12   1     1993.36     1946.30       39.43 o incl   0.1390E-03  # Theta=46.39
  -1  12   1     2352.27     2297.96       45.57 o incl   0.1027E-03  # Theta=44.86
   1  12   1     3455.53     3563.96       65.00 o incl   0.4703E-04  # Theta=44.86
   3  12   1     3212.72     3256.65       43.72 o incl   0.6076E-04  # Theta=46.39
   5  12   1      501.49      533.57       16.10 o incl   0.1215E-02  # Theta=49.47
   7  12   1     1587.80     1657.06       33.61 o incl   0.1936E-03  # Theta=54.19
   9  12   1     2552.76     2527.21       38.53 o incl   0.9417E-04  # Theta=60.97
  11  12   1     1150.84     1161.80       16.20 o incl   0.4093E-03  # Theta=71.37
 -10  13   1      700.25      706.40       22.95 o incl   0.6904E-03  # Theta=72.67
  -8  13   1     1498.62     1475.62       25.20 o incl   0.2485E-03  # Theta=62.81
  -6  13   1     2183.57     2090.76       34.03 o incl   0.1302E-03  # Theta=56.65
  -4  13   1     1911.09     1821.26       40.36 o incl   0.1492E-03  # Theta=52.59
  -2  13   1     1391.42     1329.36       32.54 o incl   0.2553E-03  # Theta=50.24
   0  13   1     1946.80     1835.60       39.56 o incl   0.1485E-03  # Theta=49.47
   2  13   1     3949.14     4003.84       55.44 o incl   0.4059E-04  # Theta=50.24
   4  13   1     2933.02     2877.21       49.50 o incl   0.7059E-04  # Theta=52.59
   6  13   1     3290.49     3256.88       41.14 o incl   0.6080E-04  # Theta=56.65
   8  13   1     1026.89     1046.77       19.24 o incl   0.4614E-03  # Theta=62.81
  10  13   1      814.27      881.01       14.57 o incl   0.6639E-03  # Theta=72.67
  -9  14   1      668.36      694.48       19.36 o incl   0.7964E-03  # Theta=75.58
  -7  14   1     1353.56     1265.77       23.22 o incl   0.3137E-03  # Theta=65.74
  -5  14   1     2584.18     2426.24       31.52 o incl   0.1028E-03  # Theta=60.07
  -3  14   1     1050.61     1035.74       22.91 o incl   0.4300E-03  # Theta=56.65
  -1  14   1     1658.38     1607.30       28.23 o incl   0.2090E-03  # Theta=55.00
   1  14   1     2910.70     2843.31       34.55 o incl   0.7883E-04  # Theta=55.00
   3  14   1     2014.83     1992.13       26.95 o incl   0.1520E-03  # Theta=56.65
   5  14   1     1172.07     1174.36       22.44 o incl   0.3651E-03  # Theta=60.07
   7  14   1     1274.32     1318.93       22.85 o incl   0.3112E-03  # Theta=65.74
   9  14   1     1531.38     1673.09       28.47 o incl   0.2080E-03  # Theta=75.58
  -6  15   1     1212.04     1187.07       19.22 o incl   0.3745E-03  # Theta=70.14
  -4  15   1     2953.87     2819.59       29.88 o incl   0.8054E-04  # Theta=64.74
  -2  15   1     1473.59     1444.34       25.07 o incl   0.2567E-03  # Theta=61.88
   0  15   1     1695.21     1673.89       22.18 o incl   0.2104E-03  # Theta=60.97
   2  15   1     1419.03     1357.78       21.51 o incl   0.2919E-03  # Theta=61.88
   4  15   1     1409.70     1425.88       21.83 o incl   0.2774E-03  # Theta=64.74
   6  15   1     1134.86     1200.67       18.95 o incl   0.3836E-03  # Theta=70.14
  -3  16   1      805.49      779.96       11.53 o incl   0.8023E-03  # Theta=71.37
  -1  16   1     1108.63     1085.69       24.29 o incl   0.3909E-03  # Theta=68.97
   1  16   1     1258.16     1272.66       20.63 o incl   0.3353E-03  # Theta=68.97
   3  16   1      819.60      838.33       18.78 o incl   0.6364E-03  # Theta=71.37
   0   0   2     3863.97     3788.24       60.87 o incl   0.4248E-04  # Theta=13.55
   2   0   2     2795.35     2782.18       40.50 o incl   0.7986E-04  # Theta=15.14
   4   0   2     2283.01     2110.51       50.55 o incl   0.1067E-03  # Theta=19.21
   6   0   2     1424.61     1267.18       51.61 o incl   0.1845E-03  # Theta=24.73
   8   0   2      405.79      427.73       51.60 o incl   0.3264E-03  # Theta=31.21
  10   0   2      156.21      143.81       10.41 o incl   0.5009E-02  # Theta=38.56
  12   0   2      329.93      308.57       18.56 o incl   0.1651E-02  # Theta=47.03
  14   0   2      321.86      354.78       14.42 o incl   0.1983E-02  # Theta=57.35
  16   0   2       18.86       11.67        2.92 o incl   0.6746E-01  # Theta=72.45
 -15   1   2     2755.15     2780.13       52.79 o incl   0.7367E-04  # Theta=64.08
 -13   1   2     3665.31     3594.77       60.38 o incl   0.4637E-04  # Theta=52.07
 -11   1   2     6546.25     7004.10       85.08 o incl   0.1455E-04  # Theta=42.82
  -9   1   2     7657.09     7665.91       82.37 o incl   0.1198E-04  # Theta=34.97
  -7   1   2    21412.92    20739.45      358.75 o incl   0.1457E-05  # Theta=28.09
  -5   1   2    17164.79    17533.57      204.05 o incl   0.2340E-05  # Theta=22.11
  -3   1   2    10559.88    11157.34      105.42 o incl   0.6037E-05  # Theta=17.28
  -1   1   2    25175.97    24934.19      139.26 o incl   0.1233E-05  # Theta=14.37
   1   1   2    22625.29    23312.45      188.25 o incl   0.1408E-05  # Theta=14.37
   3   1   2    18187.01    17372.62      199.33 o incl   0.2292E-05  # Theta=17.28
   5   1   2    25947.45    23275.75      378.54 o incl   0.1133E-05  # Theta=22.11
   7   1   2    10676.67    10858.87      160.38 o incl   0.5687E-05  # Theta=28.09
   9   1   2     5941.62     6161.92       70.14 o incl   0.1861E-04  # Theta=34.97
  11   1   2     2343.62     2376.32       48.24 o incl   0.9703E-04  # Theta=42.82
  13   1   2     2900.68     2738.88       65.69 o incl   0.6560E-04  # Theta=52.07
  15   1   2     2649.46     2594.98       49.17 o incl   0.8294E-04  # Theta=64.08
 -16   2   2      153.50      155.39        8.44 o incl   0.5951E-02  # Theta=73.83
 -14   2   2      268.16      262.06       15.89 o incl   0.2209E-02  # Theta=58.19
 -12   2   2       15.95        8.72        4.80 o incl   0.3571E-01  # Theta=47.80
 -10   2   2      340.75      353.84       13.33 o incl   0.2080E-02  # Theta=39.34
  -8   2   2     1072.13     1004.45       77.08 o incl   0.1298E-03  # Theta=32.06
  -6   2   2     2724.53     2397.66       92.25 o incl   0.5736E-04  # Theta=25.72
  -4   2   2      663.79      621.36       25.64 o incl   0.6965E-03  # Theta=20.41
  -2   2   2     4201.90     3801.20       62.32 o incl   0.4016E-04  # Theta=16.60
   0   2   2     2611.20     2453.40       67.33 o incl   0.7440E-04  # Theta=15.14
   2   2   2     3893.88     3712.14       51.59 o incl   0.4534E-04  # Theta=16.60
   4   2   2     3399.59     3195.12       81.17 o incl   0.4698E-04  # Theta=20.41
   6   2   2       32.92       16.87       13.25 o incl   0.5383E-02  # Theta=25.72
   8   2   2      441.98      483.57       43.63 o incl   0.4197E-03  # Theta=32.06
  10   2   2       73.76       70.48       10.39 o incl   0.6866E-02  # Theta=39.34
  12   2   2      173.30      154.68       16.41 o incl   0.2694E-02  # Theta=47.80
  14   2   2       35.88       32.71        4.62 o incl   0.2673E-01  # Theta=58.19
  16   2   2       24.79       15.80        4.82 o incl   0.3141E-01  # Theta=73.83
 -15   3   2     2229.29     2335.77       26.57 o incl   0.1200E-03  # Theta=66.09
 -13   3   2     4043.22     4103.47       66.00 o incl   0.3715E-04  # Theta=53.66
 -11   3   2     5073.87     5309.17       46.71 o incl   0.2598E-04  # Theta=44.35
  -9   3   2     6245.61     6538.47       65.52 o incl   0.1701E-04  # Theta=36.58
  -7   3   2     8954.11     9342.81      207.15 o incl   0.6543E-05  # Theta=29.90
  -5   3   2     8813.71     9418.04      178.36 o incl   0.7045E-05  # Theta=24.22
  -3   3   2    11377.17    11281.86      122.30 o incl   0.5571E-05  # Theta=19.82
  -1   3   2    19242.57    19273.63      201.31 o incl   0.1952E-05  # Theta=17.28
   1   3   2    13666.58    13900.12      168.23 o incl   0.3667E-05  # Theta=17.28
   3   3   2    11755.07    11399.56      236.44 o incl   0.4416E-05  # Theta=19.82
   5   3   2     3428.29     3586.72      124.75 o incl   0.3067E-04  # Theta=24.22
   7   3   2     9857.93     9404.49      250.69 o incl   0.5529E-05  # Theta=29.90
   9   3   2     7522.72     7667.30      106.26 o incl   0.1147E-04  # Theta=36.58
  11   3   2     1900.27     1840.19       53.79 o incl   0.1249E-03  # Theta=44.35
  13   3   2     4485.97     4581.06       48.99 o incl   0.3321E-04  # Theta=53.66
  15   3   2     2703.06     2831.84       32.53 o incl   0.8361E-04  # Theta=66.09
 -14   4   2       59.23       54.52        9.57 o incl   0.8343E-02  # Theta=60.82
 -12   4   2       58.75       49.96        6.22 o incl   0.1532E-01  # Theta=50.11
 -10   4   2      234.58      237.76       14.64 o incl   0.2586E-02  # Theta=41.67
  -8   4   2      282.75      284.03       17.55 o incl   0.1881E-02  # Theta=34.56
  -6   4   2      626.50      543.88       48.70 o incl   0.3305E-03  # Theta=28.55
  -4   4   2      594.55      550.14       30.15 o incl   0.6437E-03  # Theta=23.71
  -2   4   2     3609.66     3342.54       73.13 o incl   0.4646E-04  # Theta=20.41
   0   4   2     1949.62     1829.98       59.13 o incl   0.1152E-03  # Theta=19.21
   2   4   2      698.83      663.95       36.74 o incl   0.4524E-03  # Theta=20.41
   4   4   2      749.05      698.88       53.05 o incl   0.2656E-03  # Theta=23.71
   6   4   2      560.60      531.54       47.08 o incl   0.3551E-03  # Theta=28.55
   8   4   2      682.34      749.94       34.98 o incl   0.4558E-03  # Theta=34.56
  10   4   2       94.85      107.92       13.01 o incl   0.4403E-02  # Theta=41.67
  12   4   2      158.95      155.43       10.21 o incl   0.4948E-02  # Theta=50.11
  14   4   2       37.63       31.37        6.19 o incl   0.1847E-01  # Theta=60.82
 -15   5   2     1850.30     1861.67       34.11 o incl   0.1596E-03  # Theta=70.55
 -13   5   2     3098.34     3136.05       44.92 o incl   0.6442E-04  # Theta=56.93
 -11   5   2     3258.25     3371.35       46.75 o incl   0.5716E-04  # Theta=47.41
  -9   5   2     4777.48     4984.53       68.37 o incl   0.2706E-04  # Theta=39.73
  -7   5   2     7632.33     7920.37      147.59 o incl   0.9834E-05  # Theta=33.32
  -5   5   2     5194.03     5347.70      113.34 o incl   0.1997E-04  # Theta=28.09
  -3   5   2     5122.19     4782.93       95.26 o incl   0.2438E-04  # Theta=24.22
  -1   5   2    20872.23    20717.05      290.28 o incl   0.1584E-05  # Theta=22.11
   1   5   2    17452.07    17476.37      213.64 o incl   0.2304E-05  # Theta=22.11
   3   5   2    10403.11    10521.50      211.06 o incl   0.5368E-05  # Theta=24.22
   5   5   2     6064.09     6042.04      134.71 o incl   0.1507E-04  # Theta=28.09
   7   5   2    14037.30    13369.88      310.40 o incl   0.3007E-05  # Theta=33.32
   9   5   2     7220.63     7015.63      108.13 o incl   0.1291E-04  # Theta=39.73
  11   5   2     6409.90     6230.83       88.93 o incl   0.1666E-04  # Theta=47.41
  13   5   2     3306.26     3350.65       50.54 o incl   0.5592E-04  # Theta=56.93
  15   5   2     1672.49     1785.55       22.94 o incl   0.1968E-03  # Theta=70.55
 -14   6   2       30.97       32.78        5.63 o incl   0.2146E-01  # Theta=65.57
 -12   6   2       23.66       24.61        3.48 o incl   0.4285E-01  # Theta=54.06
 -10   6   2      194.72      205.73       12.89 o incl   0.3276E-02  # Theta=45.50
  -8   6   2      282.04      315.93       19.63 o incl   0.1583E-02  # Theta=38.56
  -6   6   2      102.25       70.48       22.92 o incl   0.1759E-02  # Theta=32.91
  -4   6   2      469.83      410.02       37.04 o incl   0.5591E-03  # Theta=28.55
  -2   6   2       89.56       97.87       17.39 o incl   0.2817E-02  # Theta=25.72
   0   6   2     1794.71     1597.18       68.24 o incl   0.1131E-03  # Theta=24.73
   2   6   2     2453.08     2127.49       79.64 o incl   0.7381E-04  # Theta=25.72
   4   6   2      240.73      290.03       40.37 o incl   0.5431E-03  # Theta=28.55
   6   6   2       67.11       85.50       18.54 o incl   0.2592E-02  # Theta=32.91
   8   6   2      399.18      373.46       22.16 o incl   0.1194E-02  # Theta=38.56
  10   6   2      123.22      110.36       16.19 o incl   0.3045E-02  # Theta=45.50
  12   6   2      156.70      116.80       13.61 o incl   0.3807E-02  # Theta=54.06
  14   6   2       76.20       87.66        5.41 o incl   0.1354E-01  # Theta=65.57
 -13   7   2     2130.70     2217.29       32.38 o incl   0.1253E-03  # Theta=62.19
 -11   7   2     2368.74     2443.43       37.16 o incl   0.1032E-03  # Theta=52.07
  -9   7   2     2338.94     2476.22       53.65 o incl   0.8875E-04  # Theta=44.35
  -7   7   2     8756.71     9272.18       86.67 o incl   0.8706E-05  # Theta=38.17
  -5   7   2    13438.59    14174.45      278.17 o incl   0.3074E-05  # Theta=33.32
  -3   7   2    10213.99    10584.96      240.81 o incl   0.5026E-05  # Theta=29.90
  -1   7   2     9362.95    10137.24      160.20 o incl   0.6594E-05  # Theta=28.09
   1   7   2    20930.05    20526.89      255.34 o incl   0.1647E-05  # Theta=28.09
   3   7   2     9277.17     9249.04      218.06 o incl   0.6307E-05  # Theta=29.90
   5   7   2     8292.42     7837.84      222.50 o incl   0.7533E-05  # Theta=33.32
   7   7   2     9520.17     9497.83      123.61 o incl   0.7563E-05  # Theta=38.17
   9   7   2     6740.34     6457.75       89.10 o incl   0.1556E-04  # Theta=44.35
  11   7   2     2630.97     2424.72       55.07 o incl   0.8430E-04  # Theta=52.07
  13   7   2     1664.26     1665.00       24.92 o incl   0.2085E-03  # Theta=62.19
 -12   8   2      497.36      537.65       11.04 o incl   0.1446E-02  # Theta=59.93
 -10   8   2      293.27      302.37       13.22 o incl   0.2410E-02  # Theta=50.89
  -8   8   2       84.69       92.20        8.47 o incl   0.8312E-02  # Theta=43.97
  -6   8   2      179.11      176.18       12.92 o incl   0.3541E-02  # Theta=38.56
  -4   8   2      522.12      563.32       24.21 o incl   0.8352E-03  # Theta=34.56
  -2   8   2      251.02      271.88       30.76 o incl   0.8710E-03  # Theta=32.06
   0   8   2      584.25      626.38       36.49 o incl   0.4850E-03  # Theta=31.21
   2   8   2     1176.58     1241.50       68.47 o incl   0.1413E-03  # Theta=32.06
   4   8   2      371.89      372.66       18.32 o incl   0.1490E-02  # Theta=34.56
   6   8   2      154.57      170.83       13.67 o incl   0.3427E-02  # Theta=38.56
   8   8   2       20.32       11.71        6.09 o incl   0.2291E-01  # Theta=43.97
  10   8   2       84.92       72.40       10.97 o incl   0.6216E-02  # Theta=50.89
  12   8   2       66.43       56.89        6.57 o incl   0.1357E-01  # Theta=59.93
  14   8   2       23.44       18.93        4.24 o incl   0.3674E-01  # Theta=73.83
 -13   9   2     2562.45     2970.33       38.73 o incl   0.7827E-04  # Theta=70.55
 -11   9   2     1927.21     1944.88       29.27 o incl   0.1568E-03  # Theta=58.62
  -9   9   2     5693.32     5607.16       84.14 o incl   0.2036E-04  # Theta=50.50
  -7   9   2     6862.20     6831.97       79.73 o incl   0.1479E-04  # Theta=44.35
  -5   9   2     6883.89     7169.33       79.54 o incl   0.1391E-04  # Theta=39.73
  -3   9   2     7939.44     7810.98       79.42 o incl   0.1151E-04  # Theta=36.58
  -1   9   2     5269.90     5554.41       78.90 o incl   0.2187E-04  # Theta=34.97
   1   9   2     6847.25     6968.85       70.95 o incl   0.1471E-04  # Theta=34.97
   3   9   2     6024.00     6320.53       77.78 o incl   0.1755E-04  # Theta=36.58
   5   9   2     4975.76     4939.38       73.97 o incl   0.2617E-04  # Theta=39.73
   7   9   2     3343.76     3276.77       49.98 o incl   0.5726E-04  # Theta=44.35
   9   9   2     5995.07     5697.05       71.53 o incl   0.2020E-04  # Theta=50.50
  11   9   2     2310.23     2152.15       35.24 o incl   0.1211E-03  # Theta=58.62
  13   9   2      871.10      827.57       18.53 o incl   0.6323E-03  # Theta=70.55
 -12  10   2       79.99       89.40        4.57 o incl   0.1485E-01  # Theta=68.79
 -10  10   2       65.66       58.61        8.00 o incl   0.1054E-01  # Theta=58.19
  -8  10   2       13.61        7.80        5.24 o incl   0.3145E-01  # Theta=50.89
  -6  10   2      199.51      188.04       11.23 o incl   0.3917E-02  # Theta=45.50
  -4  10   2      285.75      271.58       15.08 o incl   0.2265E-02  # Theta=41.67
  -2  10   2      100.64       80.93        9.81 o incl   0.6943E-02  # Theta=39.34
   0  10   2      109.06      102.67        9.42 o incl   0.6764E-02  # Theta=38.56
   2  10   2      223.95      222.38       12.12 o incl   0.3280E-02  # Theta=39.34
   4  10   2      293.51      301.56       19.49 o incl   0.1610E-02  # Theta=41.67
   6  10   2      235.99      214.02       13.33 o incl   0.2982E-02  # Theta=45.50
   8  10   2      136.94      136.99       10.71 o incl   0.5083E-02  # Theta=50.89
  10  10   2      182.26      163.29       11.43 o incl   0.4171E-02  # Theta=58.19
  12  10   2        4.78        8.49        2.50 o incl   0.1069E+00  # Theta=68.79
 -11  11   2     2202.75     2305.49       25.60 o incl   0.1240E-03  # Theta=68.22
  -9  11   2     2288.83     2224.30       34.35 o incl   0.1184E-03  # Theta=58.62
  -7  11   2     2328.34     2308.46       34.18 o incl   0.1131E-03  # Theta=52.07
  -5  11   2     5526.58     5459.43       64.06 o incl   0.2274E-04  # Theta=47.41
  -3  11   2     1387.41     1338.78       29.13 o incl   0.2690E-03  # Theta=44.35
  -1  11   2     3255.30     3134.34       45.51 o incl   0.6258E-04  # Theta=42.82
   1  11   2     7546.30     7749.00       65.87 o incl   0.1231E-04  # Theta=42.82
   3  11   2     5028.54     5193.48       55.46 o incl   0.2621E-04  # Theta=44.35
   5  11   2     3330.92     3235.88       55.70 o incl   0.5607E-04  # Theta=47.41
   7  11   2     2546.06     2574.09       47.85 o incl   0.8636E-04  # Theta=52.07
   9  11   2     1909.86     1847.05       38.05 o incl   0.1514E-03  # Theta=58.62
  11  11   2     2164.03     2087.16       38.66 o incl   0.1255E-03  # Theta=68.22
 -10  12   2        3.78        9.09        1.99 o incl   0.1385E+00  # Theta=68.79
  -8  12   2        9.50        5.80        3.97 o incl   0.5293E-01  # Theta=59.93
  -6  12   2      108.67       99.81        7.67 o incl   0.8599E-02  # Theta=54.06
  -4  12   2      314.13      320.31       15.44 o incl   0.1995E-02  # Theta=50.11
  -2  12   2       44.49       44.84        5.72 o incl   0.1829E-01  # Theta=47.80
   0  12   2      232.84      213.23       11.43 o incl   0.3493E-02  # Theta=47.03
   2  12   2       21.19       10.14        5.10 o incl   0.3112E-01  # Theta=47.80
   4  12   2       75.65       74.49        6.83 o incl   0.1162E-01  # Theta=50.11
   6  12   2       21.55       24.08        4.37 o incl   0.3385E-01  # Theta=54.06
   8  12   2      607.31      629.33       14.68 o incl   0.1033E-02  # Theta=59.93
  10  12   2      171.05      160.69        7.03 o incl   0.6499E-02  # Theta=68.79
  -9  13   2     1049.13     1031.98       16.80 o incl   0.4856E-03  # Theta=70.55
  -7  13   2     1888.82     1906.41       34.10 o incl   0.1540E-03  # Theta=62.19
  -5  13   2     3599.06     3335.57       42.88 o incl   0.5571E-04  # Theta=56.93
  -3  13   2     4399.37     4230.28       56.03 o incl   0.3592E-04  # Theta=53.66
  -1  13   2     3348.67     3187.65       39.14 o incl   0.6240E-04  # Theta=52.07
   1  13   2     3386.15     3277.47       39.51 o incl   0.5990E-04  # Theta=52.07
   3  13   2     4230.38     4212.56       45.32 o incl   0.3833E-04  # Theta=53.66
   5  13   2     3038.76     3020.71       40.78 o incl   0.6947E-04  # Theta=56.93
   7  13   2     1900.07     1946.07       24.39 o incl   0.1642E-03  # Theta=62.19
   9  13   2     2804.81     2978.70       28.89 o incl   0.7837E-04  # Theta=70.55
  -8  14   2       17.43       13.29        2.88 o incl   0.6835E-01  # Theta=73.83
  -6  14   2       88.68       88.06        4.53 o incl   0.1474E-01  # Theta=65.57
  -4  14   2       20.66       13.28        4.89 o incl   0.3234E-01  # Theta=60.82
  -2  14   2       38.40       35.40        5.60 o incl   0.2052E-01  # Theta=58.19
   0  14   2      360.42      353.10       14.15 o incl   0.1953E-02  # Theta=57.35
   2  14   2      343.93      320.24       13.13 o incl   0.2234E-02  # Theta=58.19
   4  14   2       65.76       59.69        5.00 o incl   0.1770E-01  # Theta=60.82
   6  14   2       33.24       29.41        3.22 o incl   0.4044E-01  # Theta=65.57
   8  14   2       55.08       63.75        5.28 o incl   0.1699E-01  # Theta=73.83
  -5  15   2     2016.80     1916.29       25.18 o incl   0.1611E-03  # Theta=70.55
  -3  15   2     3215.05     2935.65       39.46 o incl   0.6989E-04  # Theta=66.09
  -1  15   2     2675.17     2584.60       35.48 o incl   0.9163E-04  # Theta=64.08
   1  15   2     2573.19     2424.08       36.38 o incl   0.9976E-04  # Theta=64.08
   3  15   2     2471.97     2422.14       33.61 o incl   0.1037E-03  # Theta=66.09
   5  15   2     1837.43     1888.89       24.24 o incl   0.1738E-03  # Theta=70.55
  -2  16   2       23.30       19.88        2.33 o incl   0.6609E-01  # Theta=73.83
   0  16   2       12.48        6.79        3.07 o incl   0.7573E-01  # Theta=72.45
   2  16   2      180.20      180.74        7.69 o incl   0.5619E-02  # Theta=73.83
   1   0   3    14012.78    14530.11      104.48 o incl   0.3646E-05  # Theta=20.87
   3   0   3    12938.68    13333.54      120.07 o incl   0.4210E-05  # Theta=23.07
   5   0   3     8012.19     8292.84      111.35 o incl   0.1001E-04  # Theta=27.06
   7   0   3    13580.39    13210.98      179.52 o incl   0.3847E-05  # Theta=32.40
   9   0   3     5652.28     5724.45       89.83 o incl   0.1957E-04  # Theta=38.87
  11   0   3     2251.45     2223.50       55.64 o incl   0.9723E-04  # Theta=46.56
  13   0   3     2145.85     2072.94       50.94 o incl   0.1113E-03  # Theta=56.01
  15   0   3     1031.76     1062.33       18.97 o incl   0.4564E-03  # Theta=69.23
 -14   1   3     2076.91     1982.32       39.78 o incl   0.1330E-03  # Theta=62.09
 -12   1   3     2873.75     2838.02       65.23 o incl   0.6414E-04  # Theta=51.20
 -10   1   3     3731.78     3896.66       61.39 o incl   0.4199E-04  # Theta=42.74
  -8   1   3     5664.77     5758.62       62.71 o incl   0.2113E-04  # Theta=35.69
  -6   1   3     9207.50     9164.69      139.23 o incl   0.7789E-05  # Theta=29.80
  -4   1   3    13780.50    13408.02      144.02 o incl   0.3918E-05  # Theta=25.12
  -2   1   3    12918.21    13437.04      123.15 o incl   0.4161E-05  # Theta=21.99
   0   1   3    15862.25    16068.09      153.77 o incl   0.2858E-05  # Theta=20.87
   2   1   3    14549.73    14385.35      139.83 o incl   0.3496E-05  # Theta=21.99
   4   1   3     7197.49     7131.57      102.00 o incl   0.1295E-04  # Theta=25.12
   6   1   3     9397.10     9468.94      153.47 o incl   0.7202E-05  # Theta=29.80
   8   1   3     7807.51     7620.18      106.93 o incl   0.1127E-04  # Theta=35.69
  10   1   3     1298.95     1245.98       36.98 o incl   0.2564E-03  # Theta=42.74
  12   1   3     2310.34     2204.50       55.41 o incl   0.9735E-04  # Theta=51.20
  14   1   3     1528.41     1527.92       39.22 o incl   0.1960E-03  # Theta=62.09
 -15   2   3     1397.72     1417.11       29.81 o incl   0.2512E-03  # Theta=70.42
 -13   2   3     2382.65     2463.49       44.33 o incl   0.9571E-04  # Theta=56.84
 -11   2   3     2417.19     2501.09       42.85 o incl   0.9507E-04  # Theta=47.33
  -9   2   3     5173.29     5484.94       64.74 o incl   0.2347E-04  # Theta=39.65
  -7   2   3     9629.69     9846.79      169.45 o incl   0.6571E-05  # Theta=33.24
  -5   2   3     5848.72     6212.92       94.85 o incl   0.1728E-04  # Theta=27.99
  -3   2   3     4630.50     4991.09       75.35 o incl   0.2672E-04  # Theta=24.11
  -1   2   3    14898.86    14623.94      132.63 o incl   0.3399E-05  # Theta=21.99
   1   2   3    13064.81    13364.86      245.65 o incl   0.3503E-05  # Theta=21.99
   3   2   3    11158.75    10834.45      182.52 o incl   0.5328E-05  # Theta=24.11
   5   2   3     9984.94     9200.62      160.97 o incl   0.7050E-05  # Theta=27.99
   7   2   3     7829.64     7464.72      164.50 o incl   0.9806E-05  # Theta=33.24
   9   2   3     1652.17     1648.89       40.59 o incl   0.1738E-03  # Theta=39.65
  11   2   3     2491.09     2549.54       39.05 o incl   0.9421E-04  # Theta=47.33
  13   2   3     2172.72     2012.92       52.74 o incl   0.1111E-03  # Theta=56.84
  15   2   3     1623.32     1648.40       38.41 o incl   0.1806E-03  # Theta=70.42
 -14   3   3     1808.21     1846.88       26.74 o incl   0.1752E-03  # Theta=63.98
 -12   3   3     1873.25     1833.40       40.58 o incl   0.1495E-03  # Theta=52.78
 -10   3   3     3468.78     3579.17       51.70 o incl   0.5029E-04  # Theta=44.27
  -8   3   3     5046.10     5292.25       64.00 o incl   0.2486E-04  # Theta=37.29
  -6   3   3     7777.95     7931.42      125.71 o incl   0.1034E-04  # Theta=31.54
  -4   3   3     3665.14     4131.33      113.51 o incl   0.2915E-04  # Theta=27.06
  -2   3   3     9984.55     9641.87      153.95 o incl   0.6807E-05  # Theta=24.11
   0   3   3    12114.50    11973.04      182.15 o incl   0.4574E-05  # Theta=23.07
   2   3   3     5277.59     5438.45      158.99 o incl   0.1567E-04  # Theta=24.11
   4   3   3     6213.18     5947.77      187.54 o incl   0.1201E-04  # Theta=27.06
   6   3   3     6071.75     5972.60      166.03 o incl   0.1331E-04  # Theta=31.54
   8   3   3     3133.49     3232.22       60.57 o incl   0.5622E-04  # Theta=37.29
  10   3   3     2625.83     2557.47       45.71 o incl   0.8698E-04  # Theta=44.27
  12   3   3     2368.13     2346.21       52.83 o incl   0.9329E-04  # Theta=52.78
  14   3   3     1490.91     1479.23       32.64 o incl   0.2250E-03  # Theta=63.98
 -15   4   3     1347.50     1352.88       25.93 o incl   0.2836E-03  # Theta=74.40
 -13   4   3     1547.39     1579.43       41.75 o incl   0.1824E-03  # Theta=59.40
 -11   4   3     3202.99     3261.19       42.36 o incl   0.6148E-04  # Theta=49.64
  -9   4   3     3021.03     3206.48       48.90 o incl   0.6222E-04  # Theta=41.97
  -7   4   3     4858.73     4747.66       74.09 o incl   0.2762E-04  # Theta=35.69
  -5   4   3     5882.65     6005.18      128.65 o incl   0.1575E-04  # Theta=30.68
  -3   4   3     7944.81     7816.87      185.36 o incl   0.8707E-05  # Theta=27.06
  -1   4   3     8758.76     8668.19      160.68 o incl   0.8075E-05  # Theta=25.12
   1   4   3    12411.77    12256.66      194.88 o incl   0.4302E-05  # Theta=25.12
   3   4   3     3799.68     3993.47      145.65 o incl   0.2372E-04  # Theta=27.06
   5   4   3     5583.03     5436.55      186.27 o incl   0.1340E-04  # Theta=30.68
   7   4   3     5220.24     5424.79       79.19 o incl   0.2251E-04  # Theta=35.69
   9   4   3     4535.02     4610.73       71.71 o incl   0.3000E-04  # Theta=41.97
  11   4   3     2707.66     2609.97       60.13 o incl   0.7427E-04  # Theta=49.64
  13   4   3     1982.37     2053.58       43.53 o incl   0.1264E-03  # Theta=59.40
  15   4   3     1640.79     1717.94       25.90 o incl   0.2011E-03  # Theta=74.40
 -14   5   3     1142.75     1160.60       22.99 o incl   0.3707E-03  # Theta=68.11
 -12   5   3     1831.73     1890.01       32.01 o incl   0.1612E-03  # Theta=56.01
 -10   5   3     1790.48     1886.98       34.39 o incl   0.1597E-03  # Theta=47.33
  -8   5   3     3084.29     3050.72       66.48 o incl   0.5740E-04  # Theta=40.43
  -6   5   3     5403.82     5528.48       58.60 o incl   0.2306E-04  # Theta=34.88
  -4   5   3     4917.71     4881.97      158.35 o incl   0.1752E-04  # Theta=30.68
  -2   5   3     7002.66     7069.38      147.70 o incl   0.1151E-04  # Theta=27.99
   0   5   3     9211.68     9318.78      169.24 o incl   0.7127E-05  # Theta=27.06
   2   5   3     6246.99     6454.39      145.43 o incl   0.1339E-04  # Theta=27.99
   4   5   3     5400.09     5484.21      147.14 o incl   0.1636E-04  # Theta=30.68
   6   5   3     6864.50     6845.20      154.22 o incl   0.1173E-04  # Theta=34.88
   8   5   3     8519.35     8454.33       89.78 o incl   0.9874E-05  # Theta=40.43
  10   5   3     2835.58     2705.34       95.12 o incl   0.5080E-04  # Theta=47.33
  12   5   3      997.54      970.07       36.43 o incl   0.3393E-03  # Theta=56.01
  14   5   3     1761.34     1928.53       21.88 o incl   0.1764E-03  # Theta=68.11
 -13   6   3     1632.00     1792.18       29.16 o incl   0.1862E-03  # Theta=63.98
 -11   6   3     1554.08     1569.78       26.83 o incl   0.2248E-03  # Theta=53.57
  -9   6   3     2553.32     2702.40       40.73 o incl   0.8635E-04  # Theta=45.80
  -7   6   3     2284.34     2453.32       53.05 o incl   0.9095E-04  # Theta=39.65
  -5   6   3     6033.78     6380.09       64.19 o incl   0.1795E-04  # Theta=34.88
  -3   6   3     5974.46     6053.45      179.82 o incl   0.1246E-04  # Theta=31.54
  -1   6   3    10422.38    10643.47      189.33 o incl   0.5565E-05  # Theta=29.80
   1   6   3     8730.12     8846.45      154.68 o incl   0.8038E-05  # Theta=29.80
   3   6   3     7833.96     8089.50      180.12 o incl   0.8629E-05  # Theta=31.54
   5   6   3     5182.88     5377.12       69.61 o incl   0.2360E-04  # Theta=34.88
   7   6   3     3827.54     3774.98       94.35 o incl   0.3510E-04  # Theta=39.65
   9   6   3     7998.40     7520.76      119.28 o incl   0.1096E-04  # Theta=45.80
  11   6   3     1923.77     1806.59       37.05 o incl   0.1559E-03  # Theta=53.57
  13   6   3     1268.32     1240.99       18.62 o incl   0.3534E-03  # Theta=63.98
 -12   7   3     1134.40     1156.58       21.63 o incl   0.3836E-03  # Theta=61.17
 -10   7   3     2283.46     2334.01       35.65 o incl   0.1116E-03  # Theta=51.99
  -8   7   3     3691.15     3747.65       71.12 o incl   0.4160E-04  # Theta=45.03
  -6   7   3     3941.64     4149.48       54.41 o incl   0.3921E-04  # Theta=39.65
  -4   7   3     5092.97     5245.31       45.52 o incl   0.2629E-04  # Theta=35.69
  -2   7   3     6294.90     6685.50      148.25 o incl   0.1278E-04  # Theta=33.24
   0   7   3    13836.12    13250.61      214.01 o incl   0.3607E-05  # Theta=32.40
   2   7   3     8595.90     9849.90      249.45 o incl   0.5639E-05  # Theta=33.24
   4   7   3     5137.10     5268.10       59.14 o incl   0.2505E-04  # Theta=35.69
   6   7   3     2431.86     2528.76       39.27 o incl   0.9631E-04  # Theta=39.65
   8   7   3     5098.83     5158.03       61.00 o incl   0.2575E-04  # Theta=45.03
  10   7   3     3359.38     3149.24       44.47 o incl   0.6125E-04  # Theta=51.99
  12   7   3     1266.48     1201.69       23.31 o incl   0.3408E-03  # Theta=61.17
 -13   8   3     1181.71     1193.24       26.82 o incl   0.3341E-03  # Theta=71.66
 -11   8   3     1490.41     1500.78       26.40 o incl   0.2415E-03  # Theta=59.40
  -9   8   3     1984.24     1970.73       39.45 o incl   0.1378E-03  # Theta=51.20
  -7   8   3     4690.95     5019.65       54.44 o incl   0.2847E-04  # Theta=45.03
  -5   8   3     8560.71     9050.23       66.39 o incl   0.9373E-05  # Theta=40.43
  -3   8   3     2780.72     2919.26       37.57 o incl   0.7741E-04  # Theta=37.29
  -1   8   3     7030.81     7302.46       63.22 o incl   0.1383E-04  # Theta=35.69
   1   8   3     5975.80     5964.46       47.90 o incl   0.2027E-04  # Theta=35.69
   3   8   3     4986.21     5197.41       48.84 o incl   0.2673E-04  # Theta=37.29
   5   8   3     2826.47     2753.25       48.41 o incl   0.7601E-04  # Theta=40.43
   7   8   3     3869.94     3833.25       53.19 o incl   0.4354E-04  # Theta=45.03
   9   8   3     3174.68     3068.42       48.67 o incl   0.6346E-04  # Theta=51.20
  11   8   3     1475.53     1370.40       30.27 o incl   0.2513E-03  # Theta=59.40
  13   8   3     1091.38     1080.00       16.92 o incl   0.4498E-03  # Theta=71.66
 -12   9   3     1287.32     1322.67       17.38 o incl   0.3323E-03  # Theta=69.23
 -10   9   3     1631.95     1597.78       24.23 o incl   0.2220E-03  # Theta=58.53
  -8   9   3     2541.47     2609.13       36.01 o incl   0.9280E-04  # Theta=51.20
  -6   9   3     6903.06     7031.02       61.88 o incl   0.1473E-04  # Theta=45.80
  -4   9   3     3915.38     4059.16       40.28 o incl   0.4271E-04  # Theta=41.97
  -2   9   3     3122.23     3064.32       44.76 o incl   0.6585E-04  # Theta=39.65
   0   9   3     5301.07     5260.74       64.57 o incl   0.2430E-04  # Theta=38.87
   2   9   3     5454.36     5476.01       51.68 o incl   0.2362E-04  # Theta=39.65
   4   9   3     2672.99     2773.82       52.39 o incl   0.7524E-04  # Theta=41.97
   6   9   3     2056.59     2140.81       38.35 o incl   0.1258E-03  # Theta=45.80
   8   9   3     1928.93     1813.84       37.26 o incl   0.1550E-03  # Theta=51.20
  10   9   3     1510.44     1392.56       30.93 o incl   0.2426E-03  # Theta=58.53
  12   9   3      935.20      914.93       18.19 o incl   0.5616E-03  # Theta=69.23
 -11  10   3     1657.51     1701.15       23.38 o incl   0.2071E-03  # Theta=68.11
  -9  10   3     1498.94     1509.94       21.65 o incl   0.2540E-03  # Theta=58.53
  -7  10   3     3472.88     3635.38       47.05 o incl   0.5053E-04  # Theta=51.99
  -5  10   3     2662.27     2751.09       42.18 o incl   0.8189E-04  # Theta=47.33
  -3  10   3     2025.35     2005.22       35.29 o incl   0.1398E-03  # Theta=44.27
  -1  10   3     1248.01     1199.08       28.70 o incl   0.3139E-03  # Theta=42.74
   1  10   3     4491.79     4438.46       68.05 o incl   0.3194E-04  # Theta=42.74
   3  10   3     4028.07     3991.99       47.96 o incl   0.4158E-04  # Theta=44.27
   5  10   3     2669.03     2688.49       42.95 o incl   0.8359E-04  # Theta=47.33
   7  10   3     2378.40     2313.89       48.21 o incl   0.9873E-04  # Theta=51.99
   9  10   3     1783.08     1659.53       38.93 o incl   0.1710E-03  # Theta=58.53
  11  10   3      789.86      730.36       19.65 o incl   0.7088E-03  # Theta=68.11
 -10  11   3      598.18      565.39       13.66 o incl   0.1181E-02  # Theta=68.11
  -8  11   3     1194.01     1199.38       24.09 o incl   0.3469E-03  # Theta=59.40
  -6  11   3     1928.59     1848.66       28.65 o incl   0.1664E-03  # Theta=53.57
  -4  11   3     2588.43     2577.81       38.96 o incl   0.9143E-04  # Theta=49.64
  -2  11   3     2286.96     2200.40       33.33 o incl   0.1206E-03  # Theta=47.33
   0  11   3     1776.34     1726.79       33.64 o incl   0.1763E-03  # Theta=46.56
   2  11   3     2475.08     2404.55       43.43 o incl   0.9733E-04  # Theta=47.33
   4  11   3     2600.55     2567.08       49.18 o incl   0.8481E-04  # Theta=49.64
   6  11   3     1413.11     1405.56       33.74 o incl   0.2370E-03  # Theta=53.57
   8  11   3     1680.58     1599.58       35.96 o incl   0.1889E-03  # Theta=59.40
  10  11   3     1759.03     1717.92       29.46 o incl   0.1866E-03  # Theta=68.11
  -9  12   3      886.21      947.09       15.29 o incl   0.5894E-03  # Theta=69.23
  -7  12   3     1283.70     1277.10       24.04 o incl   0.3162E-03  # Theta=61.17
  -5  12   3     1122.93     1110.24       20.86 o incl   0.4058E-03  # Theta=56.01
  -3  12   3     3232.73     3115.92       39.84 o incl   0.6503E-04  # Theta=52.78
  -1  12   3     2434.90     2292.95       33.63 o incl   0.1117E-03  # Theta=51.20
   1  12   3     3013.12     2839.31       41.84 o incl   0.7439E-04  # Theta=51.20
   3  12   3     2061.69     1935.69       42.68 o incl   0.1326E-03  # Theta=52.78
   5  12   3     2187.85     2147.79       34.91 o incl   0.1252E-03  # Theta=56.01
   7  12   3     1167.37     1137.14       25.05 o incl   0.3618E-03  # Theta=61.17
   9  12   3     1316.53     1251.74       23.95 o incl   0.3182E-03  # Theta=69.23
  -8  13   3      957.34      941.51       15.50 o incl   0.5649E-03  # Theta=71.66
  -6  13   3     1192.68     1186.35       17.29 o incl   0.3900E-03  # Theta=63.98
  -4  13   3     2202.96     2053.76       31.55 o incl   0.1348E-03  # Theta=59.40
  -2  13   3     1531.85     1464.00       22.96 o incl   0.2547E-03  # Theta=56.84
   0  13   3     2014.88     1895.06       27.76 o incl   0.1595E-03  # Theta=56.01
   2  13   3     2783.08     2614.98       40.27 o incl   0.8542E-04  # Theta=56.84
   4  13   3     1834.19     1806.19       33.90 o incl   0.1658E-03  # Theta=59.40
   6  13   3     1617.31     1654.37       27.43 o incl   0.2072E-03  # Theta=63.98
   8  13   3     1236.41     1317.87       35.91 o incl   0.2550E-03  # Theta=71.66
  -5  14   3     1801.11     1751.17       31.58 o incl   0.1767E-03  # Theta=68.11
  -3  14   3     1749.36     1677.16       24.57 o incl   0.2023E-03  # Theta=63.98
  -1  14   3     1835.94     1707.64       32.12 o incl   0.1787E-03  # Theta=62.09
   1  14   3     2130.76     1988.63       26.12 o incl   0.1483E-03  # Theta=62.09
   3  14   3     1521.70     1476.92       21.20 o incl   0.2583E-03  # Theta=63.98
   5  14   3     1230.53     1277.04       18.07 o incl   0.3494E-03  # Theta=68.11
   7  14   3     1306.33     1380.97       34.18 o incl   0.2476E-03  # Theta=75.95
  -4  15   3     1563.71     1563.20       33.35 o incl   0.2067E-03  # Theta=74.40
  -2  15   3     1503.79     1512.19       23.62 o incl   0.2468E-03  # Theta=70.42
   0  15   3     1161.78     1114.12       24.64 o incl   0.3727E-03  # Theta=69.23
   2  15   3     1442.49     1378.15       27.27 o incl   0.2638E-03  # Theta=70.42
   4  15   3     1328.88     1284.42       34.38 o incl   0.2600E-03  # Theta=74.40
   0   0   4    26490.58    27489.25      540.16 o incl   0.8172E-06  # Theta=27.95
   2   0   4    15045.65    15483.55      383.54 o incl   0.2234E-05  # Theta=28.86
   4   0   4    13168.77    12767.46      214.68 o incl   0.3857E-05  # Theta=31.50
   6   0   4    14761.61    14679.26       99.65 o incl   0.3498E-05  # Theta=35.65
   8   0   4     8222.47     8261.83       68.59 o incl   0.1073E-04  # Theta=41.16
  10   0   4     4778.39     4806.43       55.31 o incl   0.2949E-04  # Theta=48.06
  12   0   4     4228.69     4022.70       56.18 o incl   0.3875E-04  # Theta=56.80
  14   0   4     2149.67     2234.85       30.85 o incl   0.1252E-03  # Theta=69.18
 -13   1   4      160.74      158.29        8.11 o incl   0.6048E-02  # Theta=62.51
 -11   1   4       15.37       10.01        4.15 o incl   0.4439E-01  # Theta=52.34
  -9   1   4     1174.72     1165.89       24.46 o incl   0.3559E-03  # Theta=44.61
  -7   1   4     1128.97     1153.13       25.74 o incl   0.3569E-03  # Theta=38.44
  -5   1   4      722.25      734.20       35.14 o incl   0.4508E-03  # Theta=33.61
  -3   1   4      359.13      371.34       32.18 o incl   0.7340E-03  # Theta=30.20
  -1   1   4     2205.81     2122.39      101.90 o incl   0.5849E-04  # Theta=28.41
   1   1   4     2479.19     2330.86      145.16 o incl   0.3425E-04  # Theta=28.41
   3   1   4      497.45      420.00       42.26 o incl   0.4487E-03  # Theta=30.20
   5   1   4      355.11      358.20       47.64 o incl   0.3870E-03  # Theta=33.61
   7   1   4      761.74      795.07       24.29 o incl   0.5894E-03  # Theta=38.44
   9   1   4      237.15      250.08       11.48 o incl   0.3198E-02  # Theta=44.61
  11   1   4      345.92      346.63       14.09 o incl   0.2001E-02  # Theta=52.34
  13   1   4      242.60      257.84       13.26 o incl   0.2744E-02  # Theta=62.51
 -14   2   4     2725.86     2933.39       33.83 o incl   0.7944E-04  # Theta=70.35
 -12   2   4     4230.42     4089.65       48.53 o incl   0.3926E-04  # Theta=57.64
 -10   2   4     5043.90     5207.71       66.67 o incl   0.2513E-04  # Theta=48.83
  -8   2   4     7547.99     7499.17       72.10 o incl   0.1265E-04  # Theta=41.93
  -6   2   4    12665.20    13022.55       70.24 o incl   0.4583E-05  # Theta=36.46
  -4   2   4    11727.01    12198.99      214.85 o incl   0.4303E-05  # Theta=32.35
  -2   2   4    15706.89    16947.84      269.34 o incl   0.2376E-05  # Theta=29.76
   0   2   4    14102.57    14667.45      357.73 o incl   0.2525E-05  # Theta=28.86
   2   2   4    15917.54    15667.97      239.29 o incl   0.2676E-05  # Theta=29.76
   4   2   4     9630.55     9314.95      162.20 o incl   0.7074E-05  # Theta=32.35
   6   2   4     5993.13     5932.28       87.38 o incl   0.1834E-04  # Theta=36.46
   8   2   4     9816.16    10040.64       90.71 o incl   0.7327E-05  # Theta=41.93
  10   2   4     4587.01     4486.03       63.11 o incl   0.3184E-04  # Theta=48.83
  12   2   4     1872.04     1751.62       43.43 o incl   0.1505E-03  # Theta=57.64
  14   2   4     2464.69     2423.60       30.48 o incl   0.1066E-03  # Theta=70.35
 -13   3   4      181.87      187.46        7.82 o incl   0.5419E-02  # Theta=64.42
 -11   3   4      128.78      135.70        8.58 o incl   0.6544E-02  # Theta=53.93
  -9   3   4      288.73      285.44       12.78 o incl   0.2570E-02  # Theta=46.14
  -7   3   4      791.70      816.56       18.77 o incl   0.6574E-03  # Theta=40.00
  -5   3   4      465.37      436.63       15.76 o incl   0.1446E-02  # Theta=35.25
  -3   3   4      111.39      103.77       14.30 o incl   0.3792E-02  # Theta=31.93
  -1   3   4      697.23      664.40       40.75 o incl   0.3961E-03  # Theta=30.20
   1   3   4      704.13      628.03       47.31 o incl   0.3276E-03  # Theta=30.20
   3   3   4      172.25      208.22       26.40 o incl   0.1208E-02  # Theta=31.93
   5   3   4      370.96      372.95       16.30 o incl   0.1672E-02  # Theta=35.25
   7   3   4     1139.19     1174.93       35.46 o incl   0.2900E-03  # Theta=40.00
   9   3   4       36.22       37.16        8.66 o incl   0.1082E-01  # Theta=46.14
  11   3   4      235.89      240.98       16.66 o incl   0.2209E-02  # Theta=53.93
  13   3   4      138.11      125.10        9.11 o incl   0.6260E-02  # Theta=64.42
 -14   4   4     2614.66     2636.15       24.81 o incl   0.9641E-04  # Theta=74.33
 -12   4   4     3099.97     2929.79       61.38 o incl   0.6172E-04  # Theta=60.23
 -10   4   4     3260.06     3283.26       67.55 o incl   0.5165E-04  # Theta=51.16
  -8   4   4     6616.21     6568.89       85.82 o incl   0.1555E-04  # Theta=44.23
  -6   4   4    10155.22    10232.12       78.87 o incl   0.7116E-05  # Theta=38.83
  -4   4   4     6378.77     6281.42       48.22 o incl   0.1821E-04  # Theta=34.84
  -2   4   4     8198.53     8984.87      152.46 o incl   0.8187E-05  # Theta=32.35
   0   4   4    12780.28    12788.64      207.24 o incl   0.3962E-05  # Theta=31.50
   2   4   4    12583.22    11850.02      272.75 o incl   0.3814E-05  # Theta=32.35
   4   4   4     6745.76     6602.31      102.29 o incl   0.1458E-04  # Theta=34.84
   6   4   4     7515.13     7660.23       67.44 o incl   0.1249E-04  # Theta=38.83
   8   4   4     9478.27     9348.84       98.41 o incl   0.8083E-05  # Theta=44.23
  10   4   4     4852.17     4759.52       65.18 o incl   0.2863E-04  # Theta=51.16
  12   4   4     3730.71     3376.84       47.16 o incl   0.5272E-04  # Theta=60.23
  14   4   4     2228.43     2349.48       30.24 o incl   0.1165E-03  # Theta=74.33
 -13   5   4      268.28      269.13       10.95 o incl   0.3067E-02  # Theta=68.61
 -11   5   4      123.13      120.31       12.86 o incl   0.4233E-02  # Theta=57.22
  -9   5   4       49.34       42.91        6.46 o incl   0.1573E-01  # Theta=49.22
  -7   5   4      155.59      157.15        9.88 o incl   0.5098E-02  # Theta=43.08
  -5   5   4      102.95      103.85        6.66 o incl   0.9725E-02  # Theta=38.44
  -3   5   4      421.76      413.34       12.52 o incl   0.1815E-02  # Theta=35.25
  -1   5   4      226.89      201.54       32.13 o incl   0.8481E-03  # Theta=33.61
   1   5   4      654.68      660.74       60.21 o incl   0.2246E-03  # Theta=33.61
   3   5   4      643.67      643.14       23.51 o incl   0.7410E-03  # Theta=35.25
   5   5   4       44.73       44.56        6.09 o incl   0.1695E-01  # Theta=38.44
   7   5   4      415.59      397.80       15.92 o incl   0.1585E-02  # Theta=43.08
   9   5   4      898.16      899.78       23.61 o incl   0.5106E-03  # Theta=49.22
  11   5   4      267.00      245.46       10.73 o incl   0.3287E-02  # Theta=57.22
  13   5   4      125.98      112.04        6.43 o incl   0.9258E-02  # Theta=68.61
 -12   6   4     2457.12     2397.66       31.67 o incl   0.1072E-03  # Theta=64.91
 -10   6   4     3179.70     3189.99       41.66 o incl   0.6358E-04  # Theta=55.15
  -8   6   4     4863.81     4965.56       58.26 o incl   0.2790E-04  # Theta=48.06
  -6   6   4     8938.85     8967.85       82.41 o incl   0.9012E-05  # Theta=42.70
  -4   6   4     6948.73     7197.77       53.03 o incl   0.1450E-04  # Theta=38.83
  -2   6   4     6892.97     6694.95       46.03 o incl   0.1606E-04  # Theta=36.46
   0   6   4    14709.76    14800.43       89.87 o incl   0.3492E-05  # Theta=35.65
   2   6   4    12305.02    12921.41       76.58 o incl   0.4695E-05  # Theta=36.46
   4   6   4     9080.73     9479.54       60.10 o incl   0.8579E-05  # Theta=38.83
   6   6   4     8696.10     8845.70       60.30 o incl   0.9603E-05  # Theta=42.70
   8   6   4     7278.89     7245.50       59.48 o incl   0.1380E-04  # Theta=48.06
  10   6   4     3329.88     3265.23       40.31 o incl   0.6054E-04  # Theta=55.15
  12   6   4     3078.98     2782.28       36.43 o incl   0.7721E-04  # Theta=64.91
 -11   7   4       30.86       29.55        3.78 o incl   0.3521E-01  # Theta=62.51
  -9   7   4      229.14      230.47        9.79 o incl   0.3820E-02  # Theta=53.93
  -7   7   4      537.25      503.03       14.44 o incl   0.1317E-02  # Theta=47.68
  -5   7   4      395.46      377.13       11.13 o incl   0.2118E-02  # Theta=43.08
  -3   7   4     1598.17     1606.21       23.21 o incl   0.2251E-03  # Theta=40.00
  -1   7   4      614.91      569.66       13.21 o incl   0.1172E-02  # Theta=38.44
   1   7   4     1148.33     1136.40       23.26 o incl   0.3751E-03  # Theta=38.44
   3   7   4      817.90      818.80       20.72 o incl   0.6155E-03  # Theta=40.00
   5   7   4       89.92       91.10        6.63 o incl   0.1070E-01  # Theta=43.08
   7   7   4      578.32      538.86       15.46 o incl   0.1169E-02  # Theta=47.68
   9   7   4      404.88      402.76       13.92 o incl   0.1748E-02  # Theta=53.93
  11   7   4      319.19      295.96       10.44 o incl   0.2814E-02  # Theta=62.51
 -12   8   4     2115.29     2266.94       35.65 o incl   0.1197E-03  # Theta=72.91
 -10   8   4     2687.74     2723.85       32.53 o incl   0.8771E-04  # Theta=61.13
  -8   8   4     4958.21     5076.63       47.52 o incl   0.2770E-04  # Theta=53.53
  -6   8   4     6501.58     6760.89       60.71 o incl   0.1607E-04  # Theta=48.06
  -4   8   4     8073.80     8253.85       55.34 o incl   0.1107E-04  # Theta=44.23
  -2   8   4     9568.28     9284.01       60.07 o incl   0.8514E-05  # Theta=41.93
   0   8   4     9706.75     9612.09       58.67 o incl   0.8087E-05  # Theta=41.16
   2   8   4     7965.81     7897.40       66.43 o incl   0.1160E-04  # Theta=41.93
   4   8   4     6652.41     6732.66       64.04 o incl   0.1584E-04  # Theta=44.23
   6   8   4     4812.96     4740.12       53.46 o incl   0.3009E-04  # Theta=48.06
   8   8   4     4537.71     4378.80       55.57 o incl   0.3390E-04  # Theta=53.53
  10   8   4     3405.34     3187.66       42.42 o incl   0.6073E-04  # Theta=61.13
  12   8   4     1642.14     1524.51       24.48 o incl   0.2315E-03  # Theta=72.91
 -11   9   4      263.48      251.07        7.80 o incl   0.3990E-02  # Theta=70.97
  -9   9   4       42.67       44.82        3.86 o incl   0.2760E-01  # Theta=60.68
  -7   9   4      450.49      478.41       11.79 o incl   0.1619E-02  # Theta=53.93
  -5   9   4      999.45     1019.44       19.83 o incl   0.4727E-03  # Theta=49.22
  -3   9   4       17.73        7.64        3.68 o incl   0.5366E-01  # Theta=46.14
  -1   9   4      114.10      107.90        6.83 o incl   0.9177E-02  # Theta=44.61
   1   9   4     1131.26     1112.75       27.01 o incl   0.3602E-03  # Theta=44.61
   3   9   4      147.36      156.36        9.37 o incl   0.5467E-02  # Theta=46.14
   5   9   4      168.24      166.22       10.86 o incl   0.4456E-02  # Theta=49.22
   7   9   4      363.53      368.34       15.13 o incl   0.1799E-02  # Theta=53.93
   9   9   4       18.19       22.59        3.77 o incl   0.4208E-01  # Theta=60.68
  11   9   4       27.85       32.44        3.46 o incl   0.3770E-01  # Theta=70.97
 -10  10   4     2508.22     2622.13       24.58 o incl   0.9940E-04  # Theta=70.35
  -8  10   4     2868.77     2905.33       29.01 o incl   0.7977E-04  # Theta=61.13
  -6  10   4     3115.00     3191.48       38.28 o incl   0.6524E-04  # Theta=55.15
  -4  10   4     6245.45     6184.86       47.33 o incl   0.1887E-04  # Theta=51.16
  -2  10   4     4244.14     4089.19       36.28 o incl   0.4085E-04  # Theta=48.83
   0  10   4     4959.50     4709.15       56.48 o incl   0.2943E-04  # Theta=48.06
   2  10   4     5178.89     5128.58       59.93 o incl   0.2574E-04  # Theta=48.83
   4  10   4     3482.44     3455.77       49.49 o incl   0.5285E-04  # Theta=51.16
   6  10   4     2822.52     2735.06       36.69 o incl   0.8316E-04  # Theta=55.15
   8  10   4     2803.32     2741.89       34.95 o incl   0.8385E-04  # Theta=61.13
  10  10   4     2930.29     2827.24       36.28 o incl   0.7827E-04  # Theta=70.35
  -9  11   4       69.13       78.99        5.50 o incl   0.1423E-01  # Theta=70.97
  -7  11   4      240.28      232.93        8.68 o incl   0.4065E-02  # Theta=62.51
  -5  11   4      135.06      119.65        7.22 o incl   0.7958E-02  # Theta=57.22
  -3  11   4       98.94      106.58        5.84 o incl   0.1078E-01  # Theta=53.93
  -1  11   4      639.22      614.41       16.26 o incl   0.9792E-03  # Theta=52.34
   1  11   4       38.10       34.35        4.73 o incl   0.2550E-01  # Theta=52.34
   3  11   4      199.72      207.11       12.79 o incl   0.3298E-02  # Theta=53.93
   5  11   4       72.48       71.79        9.84 o incl   0.7449E-02  # Theta=57.22
   7  11   4       52.22       40.06        7.30 o incl   0.1341E-01  # Theta=62.51
   9  11   4      258.19      242.03       12.28 o incl   0.3006E-02  # Theta=70.97
  -8  12   4     1355.49     1394.64       17.35 o incl   0.3055E-03  # Theta=72.91
  -6  12   4     2950.01     3030.92       33.37 o incl   0.7297E-04  # Theta=64.91
  -4  12   4     3436.49     3472.56       38.01 o incl   0.5594E-04  # Theta=60.23
  -2  12   4     1839.06     1761.01       26.29 o incl   0.1844E-03  # Theta=57.64
   0  12   4     3948.44     3782.40       37.75 o incl   0.4660E-04  # Theta=56.80
   2  12   4     4027.50     3806.47       44.15 o incl   0.4467E-04  # Theta=57.64
   4  12   4     3484.49     3171.02       39.26 o incl   0.6113E-04  # Theta=60.23
   6  12   4     2617.11     2646.63       45.20 o incl   0.8443E-04  # Theta=64.91
   8  12   4     2102.24     2158.36       33.87 o incl   0.1286E-03  # Theta=72.91
  -5  13   4      105.80      100.01        4.64 o incl   0.1279E-01  # Theta=68.61
  -3  13   4       90.45       80.59        5.55 o incl   0.1320E-01  # Theta=64.42
  -1  13   4      337.27      328.17        9.82 o incl   0.2662E-02  # Theta=62.51
   1  13   4      207.02      188.94        7.68 o incl   0.5275E-02  # Theta=62.51
   3  13   4      223.10      213.94        8.36 o incl   0.4482E-02  # Theta=64.42
   5  13   4      159.45      160.75        8.91 o incl   0.5534E-02  # Theta=68.61
  -4  14   4     2381.67     2442.52       42.69 o incl   0.9802E-04  # Theta=74.33
  -2  14   4     2374.26     2346.58       28.05 o incl   0.1146E-03  # Theta=70.35
   0  14   4     2125.24     2112.38       28.30 o incl   0.1368E-03  # Theta=69.18
   2  14   4     3698.85     3267.19       49.73 o incl   0.5426E-04  # Theta=70.35
   4  14   4     2784.66     2641.81       38.75 o incl   0.8563E-04  # Theta=74.33
   1   0   5     5194.87     5117.16       32.18 o incl   0.2765E-04  # Theta=36.06
   3   0   5     3681.79     3698.13       30.84 o incl   0.5113E-04  # Theta=37.66
   5   0   5     2273.58     2262.53       27.81 o incl   0.1227E-03  # Theta=40.78
   7   0   5     3438.49     3392.74       34.79 o incl   0.5835E-04  # Theta=45.38
   9   0   5     1452.63     1421.77       21.63 o incl   0.2750E-03  # Theta=51.56
  11   0   5      598.28      555.57       18.85 o incl   0.9974E-03  # Theta=59.80
  13   0   5      817.59      878.45       13.74 o incl   0.6768E-03  # Theta=72.25
 -12   1   5      898.11      909.55       14.77 o incl   0.6134E-03  # Theta=65.42
 -10   1   5     1370.82     1388.98       23.50 o incl   0.2837E-03  # Theta=55.56
  -8   1   5     3947.99     4013.11       44.66 o incl   0.4247E-04  # Theta=48.45
  -6   1   5     2676.12     2601.50       29.81 o incl   0.9420E-04  # Theta=43.09
  -4   1   5     2676.69     2709.15       26.51 o incl   0.9125E-04  # Theta=39.23
  -2   1   5     3951.02     3953.47       27.84 o incl   0.4549E-04  # Theta=36.86
   0   1   5     5732.59     5647.05       33.88 o incl   0.2288E-04  # Theta=36.06
   2   1   5     5207.39     5261.97       34.56 o incl   0.2658E-04  # Theta=36.86
   4   1   5     2398.85     2455.04       28.02 o incl   0.1081E-03  # Theta=39.23
   6   1   5     1793.40     1808.30       29.06 o incl   0.1760E-03  # Theta=43.09
   8   1   5     1764.58     1732.99       31.03 o incl   0.1819E-03  # Theta=48.45
  10   1   5     2711.93     2711.34       38.44 o incl   0.8447E-04  # Theta=55.56
  12   1   5      981.48     1038.05       23.61 o incl   0.4357E-03  # Theta=65.42
 -13   2   5     1062.77     1080.96       20.11 o incl   0.4335E-03  # Theta=73.62
 -11   2   5     1302.55     1317.17       22.28 o incl   0.3118E-03  # Theta=60.68
  -9   2   5     1501.98     1534.36       28.64 o incl   0.2287E-03  # Theta=52.35
  -7   2   5     3139.43     3070.49       31.17 o incl   0.7032E-04  # Theta=46.15
  -5   2   5     3301.84     3281.21       30.00 o incl   0.6336E-04  # Theta=41.55
  -3   2   5     2856.61     2824.19       25.41 o incl   0.8387E-04  # Theta=38.44
  -1   2   5     4387.23     4455.75       31.54 o incl   0.3661E-04  # Theta=36.86
   1   2   5     3519.96     3356.32       28.81 o incl   0.5942E-04  # Theta=36.86
   3   2   5      342.51      339.87       10.24 o incl   0.2525E-02  # Theta=38.44
   5   2   5     1389.48     1357.33       30.82 o incl   0.2583E-03  # Theta=41.55
   7   2   5     2941.13     2930.75       46.71 o incl   0.7060E-04  # Theta=46.15
   9   2   5     2004.12     1948.73       31.73 o incl   0.1496E-03  # Theta=52.35
  11   2   5     1125.86     1137.57       21.21 o incl   0.3934E-03  # Theta=60.68
  13   2   5      927.40      960.12       19.52 o incl   0.5211E-03  # Theta=73.62
 -12   3   5     1379.54     1412.11       21.07 o incl   0.2855E-03  # Theta=67.51
 -10   3   5      460.75      457.02       12.39 o incl   0.1634E-02  # Theta=57.22
  -8   3   5     2218.38     2220.43       28.42 o incl   0.1265E-03  # Theta=50.00
  -6   3   5     3754.76     3780.35       32.96 o incl   0.4887E-04  # Theta=44.62
  -4   3   5     4391.03     4397.76       36.46 o incl   0.3663E-04  # Theta=40.78
  -2   3   5      894.02      904.95       14.93 o incl   0.6156E-03  # Theta=38.44
   0   3   5     4172.01     4231.90       30.70 o incl   0.4019E-04  # Theta=37.66
   2   3   5     3143.64     3089.86       35.38 o incl   0.6813E-04  # Theta=38.44
   4   3   5     1536.26     1495.61       37.35 o incl   0.2051E-03  # Theta=40.78
   6   3   5     3163.82     3163.55       46.86 o incl   0.6240E-04  # Theta=44.62
   8   3   5     2435.56     2319.75       36.69 o incl   0.1076E-03  # Theta=50.00
  10   3   5     1747.87     1696.99       26.52 o incl   0.1962E-03  # Theta=57.22
  12   3   5      697.71      667.00       15.87 o incl   0.9019E-03  # Theta=67.51
 -11   4   5     1023.66      964.50       20.27 o incl   0.4907E-03  # Theta=63.46
  -9   4   5     1385.91     1373.92       22.15 o incl   0.2891E-03  # Theta=54.75
  -7   4   5     1866.49     1865.74       24.16 o incl   0.1743E-03  # Theta=48.45
  -5   4   5     1679.71     1684.48       22.86 o incl   0.2099E-03  # Theta=43.85
  -3   4   5      881.70      860.80       14.67 o incl   0.6558E-03  # Theta=40.78
  -1   4   5     2713.84     2693.83       26.72 o incl   0.9110E-04  # Theta=39.23
   1   4   5     1980.42     1958.87       22.33 o incl   0.1623E-03  # Theta=39.23
   3   4   5     3744.75     3673.27       46.65 o incl   0.4806E-04  # Theta=40.78
   5   4   5     1917.41     1954.73       29.90 o incl   0.1554E-03  # Theta=43.85
   7   4   5     1296.74     1315.45       29.46 o incl   0.2802E-03  # Theta=48.45
   9   4   5     1662.61     1634.93       27.35 o incl   0.2072E-03  # Theta=54.75
  11   4   5     1004.32      967.45       17.37 o incl   0.5193E-03  # Theta=63.46
 -12   5   5      737.98      741.18       13.27 o incl   0.8509E-03  # Theta=72.25
 -10   5   5     1019.41     1012.54       17.91 o incl   0.4899E-03  # Theta=60.68
  -8   5   5     1843.39     1878.88       26.51 o incl   0.1709E-03  # Theta=53.14
  -6   5   5     2284.58     2358.85       27.42 o incl   0.1172E-03  # Theta=47.68
  -4   5   5     2657.67     2617.16       31.14 o incl   0.9324E-04  # Theta=43.85
  -2   5   5     1794.80     1701.71       22.46 o incl   0.2002E-03  # Theta=41.55
   0   5   5     2639.78     2676.28       28.53 o incl   0.9251E-04  # Theta=40.78
   2   5   5     4081.60     4032.80       41.07 o incl   0.4190E-04  # Theta=41.55
   4   5   5     2442.55     2508.27       31.58 o incl   0.1026E-03  # Theta=43.85
   6   5   5     2452.17     2434.98       30.07 o incl   0.1067E-03  # Theta=47.68
   8   5   5     2114.30     2093.28       28.31 o incl   0.1391E-03  # Theta=53.14
  10   5   5     2006.28     1916.01       27.09 o incl   0.1586E-03  # Theta=60.68
  12   5   5      648.38      661.41       17.64 o incl   0.8816E-03  # Theta=72.25
 -11   6   5      666.84      644.83       13.82 o incl   0.9981E-03  # Theta=68.61
  -9   6   5      809.39      782.89       14.85 o incl   0.7457E-03  # Theta=58.92
  -7   6   5     2459.17     2441.15       28.01 o incl   0.1074E-03  # Theta=52.35
  -5   6   5     2551.15     2500.33       28.42 o incl   0.1023E-03  # Theta=47.68
  -3   6   5     2175.76     2124.04       23.64 o incl   0.1391E-03  # Theta=44.62
  -1   6   5     1872.22     1805.93       22.20 o incl   0.1835E-03  # Theta=43.09
   1   6   5     2772.87     2633.77       27.04 o incl   0.9230E-04  # Theta=43.09
   3   6   5     3314.35     3299.00       38.01 o incl   0.6068E-04  # Theta=44.62
   5   6   5     1887.66     1919.02       29.48 o incl   0.1607E-03  # Theta=47.68
   7   6   5     2179.56     2243.55       27.31 o incl   0.1271E-03  # Theta=52.35
   9   6   5     1333.95     1332.80       22.17 o incl   0.3050E-03  # Theta=58.92
  11   6   5     1059.73     1008.11       19.86 o incl   0.4658E-03  # Theta=68.61
 -10   7   5      926.64      949.30       15.39 o incl   0.5718E-03  # Theta=66.45
  -8   7   5     1551.16     1590.47       19.72 o incl   0.2395E-03  # Theta=58.07
  -6   7   5     2425.28     2467.25       28.57 o incl   0.1065E-03  # Theta=52.35
  -4   7   5     1621.79     1642.53       23.27 o incl   0.2180E-03  # Theta=48.45
  -2   7   5     3092.18     3032.51       29.81 o incl   0.7243E-04  # Theta=46.15
   0   7   5     3163.45     3041.38       29.43 o incl   0.7134E-04  # Theta=45.38
   2   7   5     3282.75     3135.89       35.45 o incl   0.6550E-04  # Theta=46.15
   4   7   5     2740.68     2679.60       39.57 o incl   0.8452E-04  # Theta=48.45
   6   7   5     2641.79     2711.36       37.27 o incl   0.8647E-04  # Theta=52.35
   8   7   5      981.27     1010.88       20.87 o incl   0.4721E-03  # Theta=58.07
  10   7   5     1052.85      984.22       19.04 o incl   0.4859E-03  # Theta=66.45
  -9   8   5     1016.91     1051.03       16.63 o incl   0.4843E-03  # Theta=65.42
  -7   8   5      957.18      951.56       17.76 o incl   0.5385E-03  # Theta=58.07
  -5   8   5     2378.08     2307.67       30.04 o incl   0.1154E-03  # Theta=53.14
  -3   8   5     2148.75     2098.41       24.87 o incl   0.1407E-03  # Theta=50.00
  -1   8   5     1272.95     1224.81       19.91 o incl   0.3508E-03  # Theta=48.45
   1   8   5     3904.31     3740.56       33.87 o incl   0.4827E-04  # Theta=48.45
   3   8   5     2103.43     2014.44       26.92 o incl   0.1468E-03  # Theta=50.00
   5   8   5     1443.97     1456.20       31.52 o incl   0.2357E-03  # Theta=53.14
   7   8   5     1246.22     1277.44       25.91 o incl   0.3105E-03  # Theta=58.07
   9   8   5     1661.74     1660.82       28.43 o incl   0.2009E-03  # Theta=65.42
  -8   9   5     1255.39     1282.20       19.06 o incl   0.3403E-03  # Theta=65.42
  -6   9   5     1245.84     1293.97       19.68 o incl   0.3362E-03  # Theta=58.92
  -4   9   5     1708.50     1741.01       25.51 o incl   0.1951E-03  # Theta=54.75
  -2   9   5     2803.32     2646.46       32.78 o incl   0.8822E-04  # Theta=52.35
   0   9   5     2280.86     2095.60       33.27 o incl   0.1277E-03  # Theta=51.56
   2   9   5     1809.46     1732.44       26.62 o incl   0.1880E-03  # Theta=52.35
   4   9   5     1351.99     1295.24       23.51 o incl   0.3050E-03  # Theta=54.75
   6   9   5     1091.67     1073.43       21.08 o incl   0.4236E-03  # Theta=58.92
   8   9   5     1326.71     1314.08       19.16 o incl   0.3231E-03  # Theta=65.42
  -7  10   5     1022.45     1047.83       15.45 o incl   0.4913E-03  # Theta=66.45
  -5  10   5     1660.06     1678.56       24.76 o incl   0.2071E-03  # Theta=60.68
  -3  10   5     1032.91     1033.25       18.67 o incl   0.4722E-03  # Theta=57.22
  -1  10   5     2494.99     2411.30       32.16 o incl   0.1050E-03  # Theta=55.56
   1  10   5     1453.02     1338.64       24.51 o incl   0.2817E-03  # Theta=55.56
   3  10   5      381.95      344.01       11.07 o incl   0.2300E-02  # Theta=57.22
   5  10   5      763.34      749.13       17.46 o incl   0.7470E-03  # Theta=60.68
   7  10   5      639.19      626.41       13.56 o incl   0.1052E-02  # Theta=66.45
  -6  11   5     1056.14     1201.21       18.39 o incl   0.4008E-03  # Theta=68.61
  -4  11   5     1107.59     1102.09       28.46 o incl   0.3558E-03  # Theta=63.46
  -2  11   5     1684.30     1675.73       24.75 o incl   0.2062E-03  # Theta=60.68
   0  11   5      692.52      664.40       15.03 o incl   0.9263E-03  # Theta=59.80
   2  11   5     1601.10     1423.84       28.88 o incl   0.2373E-03  # Theta=60.68
   4  11   5     1226.18     1130.65       20.18 o incl   0.3865E-03  # Theta=63.46
   6  11   5      887.16      814.72       16.89 o incl   0.6570E-03  # Theta=68.61
  -5  12   5      645.22      626.65       16.43 o incl   0.9586E-03  # Theta=72.25
  -3  12   5      551.37      538.97       17.62 o incl   0.1101E-02  # Theta=67.51
  -1  12   5      586.39      597.67       11.87 o incl   0.1195E-02  # Theta=65.42
   1  12   5     1034.98      964.24       17.18 o incl   0.5169E-03  # Theta=65.42
   3  12   5     1371.02     1289.98       18.62 o incl   0.3247E-03  # Theta=67.51
   5  12   5      643.56      624.73       14.48 o incl   0.1025E-02  # Theta=72.25
  -2  13   5      986.86      988.25       28.68 o incl   0.4052E-03  # Theta=73.62
   0  13   5     1067.55     1021.79       23.42 o incl   0.4276E-03  # Theta=72.25
   2  13   5     1244.35     1209.72       22.77 o incl   0.3446E-03  # Theta=73.62
   0   0   6       58.41       45.93        6.50 o incl   0.1497E-01  # Theta=44.67
   2   0   6      245.74      239.27        7.74 o incl   0.4247E-02  # Theta=45.43
   4   0   6      440.26      440.25       11.32 o incl   0.1784E-02  # Theta=47.73
   6   0   6      366.59      350.93       13.83 o incl   0.1992E-02  # Theta=51.61
   8   0   6      313.57      299.84       12.55 o incl   0.2475E-02  # Theta=57.27
  10   0   6       25.86       21.62        4.07 o incl   0.3678E-01  # Theta=65.49
 -11   1   6     1510.05     1504.07       28.37 o incl   0.2341E-03  # Theta=71.69
  -9   1   6     3456.04     3382.68       57.64 o incl   0.5192E-04  # Theta=61.19
  -7   1   6     5063.57     5067.89       49.84 o incl   0.2729E-04  # Theta=54.39
  -5   1   6     4968.56     4956.09       46.77 o incl   0.2859E-04  # Theta=49.66
  -3   1   6     4058.28     4137.28       37.59 o incl   0.4135E-04  # Theta=46.58
  -1   1   6     8725.42     8793.00       49.50 o incl   0.9797E-05  # Theta=45.05
   1   1   6     8079.07     8240.64       53.62 o incl   0.1112E-04  # Theta=45.05
   3   1   6     3157.18     3198.89       30.08 o incl   0.6699E-04  # Theta=46.58
   5   1   6     3691.95     3740.28       44.96 o incl   0.4789E-04  # Theta=49.66
   7   1   6     3339.74     3194.54       46.14 o incl   0.6017E-04  # Theta=54.39
   9   1   6     3087.25     3110.43       33.12 o incl   0.6938E-04  # Theta=61.19
  11   1   6     1821.77     1721.82       32.52 o incl   0.1771E-03  # Theta=71.69
 -10   2   6      182.41      218.59        7.19 o incl   0.5148E-02  # Theta=66.52
  -8   2   6      118.71      106.80        7.94 o incl   0.7925E-02  # Theta=58.12
  -6   2   6      186.18      186.47        8.41 o incl   0.5147E-02  # Theta=52.40
  -4   2   6       71.36       63.73        5.28 o incl   0.1611E-01  # Theta=48.50
  -2   2   6      336.93      338.86       10.54 o incl   0.2508E-02  # Theta=46.20
   0   2   6      297.39      294.03        8.74 o incl   0.3218E-02  # Theta=45.43
   2   2   6      189.54      193.65        8.22 o incl   0.5089E-02  # Theta=46.20
   4   2   6       42.54       38.48        5.66 o incl   0.1962E-01  # Theta=48.50
   6   2   6      119.02      115.58        7.45 o incl   0.8136E-02  # Theta=52.40
   8   2   6      240.01      225.37       10.23 o incl   0.3697E-02  # Theta=58.12
  10   2   6       13.09        9.40        2.37 o incl   0.9735E-01  # Theta=66.52
 -11   3   6     1209.20     1252.03       21.14 o incl   0.3462E-03  # Theta=74.43
  -9   3   6     3165.66     3276.27       32.42 o incl   0.6441E-04  # Theta=63.04
  -7   3   6     4482.47     4544.56       45.89 o incl   0.3386E-04  # Theta=56.03
  -5   3   6     3528.22     3476.34       38.42 o incl   0.5495E-04  # Theta=51.22
  -3   3   6     3777.52     3808.12       38.27 o incl   0.4745E-04  # Theta=48.11
  -1   3   6     3079.89     3030.00       27.69 o incl   0.7327E-04  # Theta=46.58
   1   3   6     4892.93     4850.09       36.95 o incl   0.3042E-04  # Theta=46.58
   3   3   6     4353.26     4429.64       38.39 o incl   0.3634E-04  # Theta=48.11
   5   3   6     3885.86     4012.14       43.24 o incl   0.4303E-04  # Theta=51.22
   7   3   6     3222.89     3202.51       35.77 o incl   0.6460E-04  # Theta=56.03
   9   3   6     2640.20     2660.91       26.41 o incl   0.9421E-04  # Theta=63.04
  11   3   6     1458.96     1639.31       29.18 o incl   0.2151E-03  # Theta=74.43
 -10   4   6       88.71       88.64        4.85 o incl   0.1404E-01  # Theta=69.84
  -8   4   6      101.57       93.43        6.09 o incl   0.1109E-01  # Theta=60.74
  -6   4   6      265.43      275.54       10.17 o incl   0.3188E-02  # Theta=54.80
  -4   4   6       62.92       52.99        5.74 o incl   0.1632E-01  # Theta=50.82
  -2   4   6      186.43      171.97        8.53 o incl   0.5330E-02  # Theta=48.50
   0   4   6      310.60      325.26        8.31 o incl   0.2978E-02  # Theta=47.73
   2   4   6       40.80       37.90        3.96 o incl   0.2911E-01  # Theta=48.50
   4   4   6      165.70      163.61        8.54 o incl   0.5616E-02  # Theta=50.82
   6   4   6       29.15       34.56        4.65 o incl   0.2709E-01  # Theta=54.80
   8   4   6      289.85      281.90        9.35 o incl   0.3220E-02  # Theta=60.74
  10   4   6       93.43      102.18        5.33 o incl   0.1199E-01  # Theta=69.84
  -9   5   6     1294.70     1318.27       18.61 o incl   0.3283E-03  # Theta=67.04
  -7   5   6     2552.54     2542.73       30.56 o incl   0.9899E-04  # Theta=59.41
  -5   5   6     4053.10     3991.26       38.89 o incl   0.4298E-04  # Theta=54.39
  -3   5   6     4738.35     4637.77       38.88 o incl   0.3253E-04  # Theta=51.22
  -1   5   6     3388.75     3327.59       30.98 o incl   0.6123E-04  # Theta=49.66
   1   5   6     5070.03     4970.04       39.12 o incl   0.2867E-04  # Theta=49.66
   3   5   6     3541.17     3491.18       35.83 o incl   0.5513E-04  # Theta=51.22
   5   5   6     3983.98     4039.23       42.75 o incl   0.4222E-04  # Theta=54.39
   7   5   6     3346.79     3201.53       43.70 o incl   0.6077E-04  # Theta=59.41
   9   5   6     2210.56     2184.23       39.08 o incl   0.1181E-03  # Theta=67.04
  -8   6   6      175.38      194.18        6.16 o incl   0.6144E-02  # Theta=65.49
  -6   6   6      100.90       88.74        6.36 o incl   0.1100E-01  # Theta=58.98
  -4   6   6        7.82        2.21        2.83 o incl   0.1016E+00  # Theta=54.80
  -2   6   6       58.14       51.90        4.96 o incl   0.1944E-01  # Theta=52.40
   0   6   6      406.46      399.45        9.64 o incl   0.2142E-02  # Theta=51.61
   2   6   6      195.86      181.82        7.75 o incl   0.5454E-02  # Theta=52.40
   4   6   6      222.96      231.78        9.94 o incl   0.3798E-02  # Theta=54.80
   6   6   6      110.00      102.21        7.27 o incl   0.8970E-02  # Theta=58.98
   8   6   6      534.83      508.94       17.12 o incl   0.1173E-02  # Theta=65.49
  -9   7   6     1680.57     1718.06       29.79 o incl   0.1906E-03  # Theta=74.43
  -7   7   6     2576.74     2619.38       35.07 o incl   0.9261E-04  # Theta=64.98
  -5   7   6     3447.83     3276.34       35.73 o incl   0.6048E-04  # Theta=59.41
  -3   7   6     3410.98     3255.65       37.71 o incl   0.6080E-04  # Theta=56.03
  -1   7   6     3602.13     3472.01       30.15 o incl   0.5613E-04  # Theta=54.39
   1   7   6     4960.74     4919.44       36.00 o incl   0.2965E-04  # Theta=54.39
   3   7   6     4324.73     4224.37       36.94 o incl   0.3878E-04  # Theta=56.03
   5   7   6     2555.67     2525.68       30.33 o incl   0.9981E-04  # Theta=59.41
   7   7   6     2811.72     2719.01       41.58 o incl   0.8115E-04  # Theta=64.98
   9   7   6     2453.61     2455.68       28.37 o incl   0.1069E-03  # Theta=74.43
  -8   8   6      127.05      141.48        6.65 o incl   0.7907E-02  # Theta=73.71
  -6   8   6      428.33      429.89       11.79 o incl   0.1803E-02  # Theta=65.49
  -4   8   6      304.68      287.38       10.93 o incl   0.2834E-02  # Theta=60.74
  -2   8   6      122.88      117.84        6.86 o incl   0.8577E-02  # Theta=58.12
   0   8   6      341.72      318.13       10.65 o incl   0.2590E-02  # Theta=57.27
   2   8   6      293.67      290.04        9.17 o incl   0.3166E-02  # Theta=58.12
   4   8   6       38.04       40.26        4.07 o incl   0.2803E-01  # Theta=60.74
   6   8   6       87.94       91.80        4.76 o incl   0.1389E-01  # Theta=65.49
   8   8   6      136.11      141.16        6.55 o incl   0.7855E-02  # Theta=73.71
  -7   9   6     2395.62     2524.52       24.39 o incl   0.1072E-03  # Theta=74.43
  -5   9   6     2177.08     2148.61       35.77 o incl   0.1246E-03  # Theta=67.04
  -3   9   6     2808.35     2691.58       35.99 o incl   0.8503E-04  # Theta=63.04
  -1   9   6     2773.23     2749.90       35.65 o incl   0.8387E-04  # Theta=61.19
   1   9   6     3023.01     3061.14       51.38 o incl   0.6440E-04  # Theta=61.19
   3   9   6     3531.54     3482.87       33.47 o incl   0.5588E-04  # Theta=63.04
   5   9   6     1518.65     1542.64       21.92 o incl   0.2456E-03  # Theta=67.04
   7   9   6     1767.99     1842.23       38.42 o incl   0.1567E-03  # Theta=74.43
  -4  10   6       80.95       78.94        5.51 o incl   0.1380E-01  # Theta=69.84
  -2  10   6       30.06       25.01        3.68 o incl   0.3862E-01  # Theta=66.52
   0  10   6       83.50       78.26        5.65 o incl   0.1343E-01  # Theta=65.49
   2  10   6      123.83      126.61        6.55 o incl   0.8552E-02  # Theta=66.52
   4  10   6       61.69       61.56        5.62 o incl   0.1596E-01  # Theta=69.84
  -3  11   6     1603.04     1676.61       36.73 o incl   0.1829E-03  # Theta=74.43
  -1  11   6     1783.33     1718.38       30.39 o incl   0.1837E-03  # Theta=71.69
   1  11   6     1790.13     1720.88       29.80 o incl   0.1845E-03  # Theta=71.69
   3  11   6     1021.97     1102.10       28.36 o incl   0.3696E-03  # Theta=74.43
   1   0   7     3128.45     3159.68       38.55 o incl   0.6573E-04  # Theta=55.30
   3   0   7     2685.07     2786.77       44.79 o incl   0.7906E-04  # Theta=56.96
   5   0   7     2302.13     2193.75       39.45 o incl   0.1146E-03  # Theta=60.40
   7   0   7     1711.94     1718.60       29.37 o incl   0.1894E-03  # Theta=66.12
  -8   1   7     1842.22     1865.85       26.29 o incl   0.1725E-03  # Theta=70.59
  -6   1   7     2195.55     2129.68       35.80 o incl   0.1254E-03  # Theta=63.16
  -4   1   7     2698.92     2673.95       52.12 o incl   0.7781E-04  # Theta=58.65
  -2   1   7     1088.51     1091.23       22.67 o incl   0.4059E-03  # Theta=56.13
   0   1   7     3533.57     3525.87       35.30 o incl   0.5468E-04  # Theta=55.30
   2   1   7     3309.16     3377.22       40.22 o incl   0.5835E-04  # Theta=56.13
   4   1   7     2260.58     2323.09       27.37 o incl   0.1198E-03  # Theta=58.65
   6   1   7     1681.96     1621.63       26.88 o incl   0.2087E-03  # Theta=63.16
   8   1   7     1968.29     2002.75       27.61 o incl   0.1521E-03  # Theta=70.59
  -7   2   7     1954.71     1945.31       24.46 o incl   0.1620E-03  # Theta=67.17
  -5   2   7     2186.32     2259.04       41.77 o incl   0.1120E-03  # Theta=61.30
  -3   2   7     2599.24     2586.54       56.04 o incl   0.7899E-04  # Theta=57.80
  -1   2   7     2908.33     2979.91       33.19 o incl   0.7515E-04  # Theta=56.13
   1   2   7     1490.59     1512.09       21.33 o incl   0.2549E-03  # Theta=56.13
   3   2   7     1814.78     1835.11       28.02 o incl   0.1740E-03  # Theta=57.80
   5   2   7     1777.04     1790.08       22.84 o incl   0.1900E-03  # Theta=61.30
   7   2   7     2020.16     2080.03       26.50 o incl   0.1453E-03  # Theta=67.17
  -8   3   7     1207.84     1304.58       21.56 o incl   0.3298E-03  # Theta=73.18
  -6   3   7     2170.26     2152.31       28.14 o incl   0.1327E-03  # Theta=65.11
  -4   3   7     1548.51     1495.41       32.15 o incl   0.2200E-03  # Theta=60.40
  -2   3   7     1838.76     1771.81       23.62 o incl   0.1869E-03  # Theta=57.80
   0   3   7     2556.12     2525.23       34.27 o incl   0.9713E-04  # Theta=56.96
   2   3   7     2468.36     2472.92       24.36 o incl   0.1074E-03  # Theta=57.80
   4   3   7     1421.62     1460.85       21.01 o incl   0.2714E-03  # Theta=60.40
   6   3   7     1216.51     1240.77       18.39 o incl   0.3617E-03  # Theta=65.11
  -7   4   7     1026.15     1167.49       25.35 o incl   0.3720E-03  # Theta=70.59
  -5   4   7     1183.33     1185.02       18.23 o incl   0.3844E-03  # Theta=64.12
  -3   4   7     1469.75     1447.84       21.92 o incl   0.2668E-03  # Theta=60.40
  -1   4   7     2621.88     2616.61       27.73 o incl   0.9574E-04  # Theta=58.65
   1   4   7     3094.82     3020.26       33.68 o incl   0.7139E-04  # Theta=58.65
   3   4   7     1389.23     1410.58       18.07 o incl   0.2950E-03  # Theta=60.40
   5   4   7     1292.10     1297.36       18.63 o incl   0.3329E-03  # Theta=64.12
   7   4   7     1978.45     2118.07       20.14 o incl   0.1501E-03  # Theta=70.59
  -6   5   7     1366.93     1443.45       26.18 o incl   0.2622E-03  # Theta=69.40
  -4   5   7     1338.00     1256.76       23.16 o incl   0.3174E-03  # Theta=64.12
  -2   5   7     1595.44     1528.93       24.74 o incl   0.2335E-03  # Theta=61.30
   0   5   7     2293.86     2182.69       30.32 o incl   0.1246E-03  # Theta=60.40
   2   5   7     2203.31     2181.51       24.13 o incl   0.1335E-03  # Theta=61.30
   4   5   7     1113.64     1109.18       19.16 o incl   0.4184E-03  # Theta=64.12
   6   5   7     1630.90     1702.55       19.78 o incl   0.2156E-03  # Theta=69.40
  -5   6   7     1592.09     1681.05       32.02 o incl   0.1942E-03  # Theta=69.40
  -3   6   7     1358.62     1335.70       20.60 o incl   0.3075E-03  # Theta=65.11
  -1   6   7     1779.41     1733.51       22.17 o incl   0.1978E-03  # Theta=63.16
   1   6   7     2172.01     2136.47       27.46 o incl   0.1346E-03  # Theta=63.16
   3   6   7     2183.51     2131.56       26.25 o incl   0.1355E-03  # Theta=65.11
   5   6   7     1365.67     1398.42       18.07 o incl   0.2998E-03  # Theta=69.40
  -4   7   7     2099.37     2200.35       35.40 o incl   0.1242E-03  # Theta=70.59
  -2   7   7     2100.78     2047.91       27.52 o incl   0.1434E-03  # Theta=67.17
   0   7   7     1807.97     1670.45       38.51 o incl   0.1695E-03  # Theta=66.12
   2   7   7     2186.59     2070.31       38.35 o incl   0.1262E-03  # Theta=67.17
   4   7   7     1274.97     1214.93       20.90 o incl   0.3488E-03  # Theta=70.59
  -3   8   7      969.23      953.11       32.13 o incl   0.3855E-03  # Theta=73.18
  -1   8   7     2065.66     1965.67       37.39 o incl   0.1380E-03  # Theta=70.59
   1   8   7     1757.86     1684.70       32.28 o incl   0.1844E-03  # Theta=70.59
   3   8   7     1244.02     1208.71       36.92 o incl   0.2671E-03  # Theta=73.18
   0   0   8     1365.48     1509.83       36.30 o incl   0.2178E-03  # Theta=69.61
   2   0   8     2149.00     2268.99       32.16 o incl   0.1221E-03  # Theta=70.81
   4   0   8     1919.70     2109.22       27.61 o incl   0.1457E-03  # Theta=74.88
  -3   1   8      247.83      253.39        9.83 o incl   0.3514E-02  # Theta=72.74
  -1   1   8      243.63      263.50        9.70 o incl   0.3468E-02  # Theta=70.20
   1   1   8      316.66      363.03        8.05 o incl   0.2723E-02  # Theta=70.20
   3   1   8       21.63       25.75        2.76 o incl   0.5286E-01  # Theta=72.74
  -2   2   8     2257.43     2461.29       44.62 o incl   0.9850E-04  # Theta=72.07
   0   2   8     2243.98     2502.72       46.94 o incl   0.9503E-04  # Theta=70.81
   2   2   8     1892.67     2119.97       23.57 o incl   0.1507E-03  # Theta=72.07
  -1   3   8        6.66        7.64        3.31 o incl   0.7039E-01  # Theta=72.74
   1   3   8      215.93      235.43       12.44 o incl   0.3133E-02  # Theta=72.74
   3   3   8       88.43      104.53        7.99 o incl   0.8426E-02  # Theta=75.66
   0   4   8     1802.14     2106.79       35.19 o incl   0.1405E-03  # Theta=74.88
# No of reflections output =   1219
# No of reflections in LSQ =   1219
#   o =   1219 < =      0 x =      0 h =      0 l =      0
